# Supplementary material for: Intermittent Fasting Reshapes the Gut Microbiota and Metabolome and Reduces Weight Gain More Effectively Than Melatonin in Mice
Source: Front Nutr. 2021 Nov 24;8:784681. doi: 10.3389/fnut.2021.784681 (PMC8652062; doi:10.3389/fnut.2021.784681)
Supplement: Supplementary Table 1 — All the metabolites detected in the intestinal contents in mice. C, control; F, intermittent fasting; M, melatonin; MF, intermittent fasting plus melatonin. The C and M mice were fed ad libitum, while the F and MF groups underwent alternative-day feed deprivation. The M and MF groups mice were supplemented with melatonin at a dose of 10 mg/kg body weight by drinking. [file Table_1.xlsx]

## Sheet: First page
Intermittent fasting reshapes the gut microbiota and metabolome and reduces weight gain more effectively than melatonin in mice
Jingliang Liu _Online Supplementary Material

## Sheet: Supplemental Table S1
name	C1	C2	C3	C4	C5	C6	C7	C8	C9	C10	C11	C12	F1	F2	F3	F4	F5	F6	F7	F8	F9	F10	F11	F12	M1	M2	M3	M4	M5	M6	M7	M8	M9	M10	M11	M12	MF1	MF2	MF3	MF4	MF5	MF6	MF7	MF8	MF9	MF10	MF11	MF12
Analyte 4	0.081906	0.100875	0.0774412	0.105792	0.104435	0.0869824	0.133228	0.0882906	0.0582756	0.0801375	0.113269	0.102473	0.23138	0.0988124	0.0930597	0.100157	0.147464	0.113527	0.110126	0.115465	0.250448	0.141283	0.0791352	0.120526	0.0918827	0.157531	0.0878044	0.105436	0.173191	0	0.0853797	0	0.122146	0.122499	0.069687	0.132779	0.151156	0.154015	0.147615	0.120434	0.111433	0.121903	0.11999	0.148917	0.0965102	0.106599	0.114023	0.103437
Analyte 7	0.33905	0.283753	0.322629	0.261711	0.385783	0.330137	0.341784	0.217795	0.247205	0.384513	0	0.274458	0.28655	0.369305	0.251156	0.156655	0.243315	0.281033	0.274598	0.207863	0	0	0.19728	0.193567	0.254047	0.172347	0.293659	0.198227	0.225893	0.287628	0.392292	0.247373	0.306178	0.307702	0.215861	0.252091	0.241343	0.234542	0.200802	0.198389	0.399019	0.189829	0.196344	0	0.318262	0.317452	0.182388	0.178082
Analyte 8	5.52384	3.25357	5.75019	2.84846	5.00856	6.09982	3.8259	3.91715	2.4054	7.19076	3.07597	3.07708	2.06341	12.3134	8.28587	5.49778	1.54515	6.74918	10.6365	5.64358	2.37155	3.2976	5.89699	1.6957	3.76822	1.59909	3.23397	4.07789	2.39442	4.49622	4.9688	1.53244	3.15823	3.89061	2.77272	2.77751	2.67526	4.2968	2.50687	6.2154	7.92343	4.26657	4.86196	2.87493	7.94303	7.81882	2.42756	4.60939
Analyte 10	0.0554106	0	0.0533838	0.0511237	0.0470071	0.0390769	0.0772751	0.043448	0.0253925	0	0.0676903	0	0.132551	0.0480188	0	0.053911	0.0616158	0	0.0580744	0.0631465	0.118043	0.0752025	0	0	0	0	0.0394116	0.0541931	0.0913052	0	0.0454771	0.04059	0.0659399	0.0784573	0.0421891	0.0822594	0.0659075	0.0778795	0.076288	0.0644324	0.0547586	0.0591658	0.064299	0.0675687	0.0556183	0	0.0606825	0.0456963
Analyte 11	0.184872	0.175544	0.15616	0.188558	0.201775	0.153325	0.242386	0.166016	0.108381	0.166621	0.19476	0.172704	0.257415	0.181983	0.136442	0.14588	0.199794	0.185117	0.180606	0.17993	0.394712	0.212603	0.138121	0.186125	0.135226	0.224152	0.145318	0.176776	0.260803	0.121654	0.153396	0.110166	0.215955	0.230319	0.101392	0.198291	0.231784	0.220594	0.241726	0.223744	0.179969	0.20831	0.192724	0.210493	0.164769	0.198258	0.190086	0.145653
Analyte 13	0.142779	0.118715	0.105047	0.130386	0.122134	0.10807	0.171948	0.114619	0.0927918	0.114274	0.137252	0.119999	0.222925	0.115619	0	0.100228	0.14773	0.120472	0.114963	0.115197	0.264236	0	0.0918379	0.154664	0.108326	0.260911	0.106152	0.148645	0.258231	0.0925637	0.11567	0.0771816	0.125881	0.137909	0.0678334	0.143743	0.143264	0.160909	0.177326	0.157815	0.122633	0.156646	0.122961	0.171591	0.114441	0.144617	0.139139	0.101978
Analyte 17	0.0155384	0.0248005	0.0174039	0.0275677	0.0230697	0.0189879	0.0283427	0.0134488	0.0166736	0	0.021777	0.0234893	0.0447189	0.0155219	0.0100261	0.012464	0.0207884	0.0229451	0.0180957	0.0212449	0.0288561	0.0167907	0.0136247	0.0249923	0.0197476	0.0353503	0.0216809	0.0214911	0.0368682	0.0106435	0.0209006	0.0186855	0.0267725	0.0335474	0.0176017	0.0226478	0.0188542	0.0292889	0.0330074	0.0155318	0.0172901	0.0207038	0.0162403	0.0279403	0.0231763	0	0.0242139	0.0183425
Analyte 18	0	0.00785861	0.00545898	0.00796668	0.00745925	0.00506397	0.00861169	0.00599704	0	0.00601128	0.00879848	0.00691512	0.0139823	0.00654231	0.00709445	0.00619978	0.00893627	0.00642278	0.00725579	0.00747643	0.0157733	0.00861284	0.00606552	0.00766061	0.0056325	0.0109267	0.00595223	0.00816858	0.010633	0	0.00640677	0.00534975	0.00819229	0.0083992	0	0.0084525	0.00915011	0.00839886	0.0102732	0.00748467	0.00643107	0.0083217	0.00664006	0.00967474	0.00626844	0.00729319	0.00750043	0.00640599
Analyte 21	0	0.00413158	0.00260448	0.00316696	0.00322013	0.00298821	0.00390841	0	0.00301803	0	0.00448697	0.00312843	0	0	0	0.00273839	0.00380981	0.00289805	0.00270601	0.00314265	0.00899144	0.00399962	0.00196208	0.00384634	0.00269427	0.00530699	0.0030856	0	0.00551738	0	0.0028911	0.00284685	0.00418907	0.00414196	0.0020748	0.00449835	0.00461721	0	0.00460098	0	0.0026794	0	0.00300267	0.00381695	0.00244554	0	0.00352499	0.00224837
Analyte 24	0.0440503	0.0510161	0	0.0508688	0.0428673	0.037345	0.0585495	0.0417074	0.0312477	0.0444083	0.0541764	0.0489644	0	0.0393871	0.0396808	0.04061	0.0687996	0.0417026	0.0479119	0.0366897	0.0795568	0.0460043	0.0366242	0.0502592	0.0397787	0.0929801	0.0386434	0.0471466	0.0859413	0	0.0518993	0.0318588	0.0410839	0.050703	0.0286763	0.0570502	0.054821	0.0609783	0.0521734	0	0.047429	0	0.0478467	0.0741549	0.0474967	0.045915	0.0415117	0.0413079
Analyte 26	0.203858	0.259387	0.176346	0.234555	0.274336	0.179866	0.320183	0.171769	0.167146	0.266639	0.250937	0.325196	0.563505	0.2719	0.211828	0.241312	0.361987	0.276776	0.226369	0.298777	0.514833	0.353756	0.169406	0.27453	0.199217	0.343416	0.217791	0.173453	0.45541	0.114458	0.207129	0.162384	0.269874	0.328084	0.154016	0.347404	0.32917	0.313993	0.391742	0	0.277397	0.275801	0.274116	0.351033	0	0.28179	0.263191	0.168702
Analyte 27	0.0689175	0.0145758	0.00661521	0	0.021896	0.00596328	0.0559979	0.0348374	0.0351131	0.00513565	0.0680768	0	0.0472999	0	0.00436691	0.0100808	0.0114181	0	0	0.00741724	0.0230899	0.0176436	0.00795362	0	0.00770962	0.0144707	0.0230678	0.00835792	0	0.00603719	0	0.0418555	0	0	0.0200506	0.0446348	0.043894	0.0201985	0.019286	0.0165603	0	0.0141943	0.030967	0.0200258	0.00952717	0.0107029	0	0
Analyte 29	0	0.0139176	0.0103182	0	0.0149235	0.011021	0.0189139	0.0117184	0.00993412	0	0.0166343	0.0153207	0	0.0122063	0.01353	0	0	0.013502	0.0120884	0.0136987	0.0303645	0.0186737	0.0101872	0.0153998	0.0123508	0.0221861	0.0124413	0.0152244	0.0243862	0	0.0116469	0.0105234	0.0164063	0.0177416	0.00933456	0.0190854	0	0.0192163	0.0198751	0.0152103	0.0133762	0.0164314	0.0145061	0	0.0117962	0	0.0150065	0.0122974
Analyte 31	0.029657	0.029118	0.0160012	0.0372786	0.0313761	0.0170937	0.0288733	0.019799	0.0361916	0.0150225	0.0349318	0.0186744	0.0509799	0.0127879	0.0200125	0.0123557	0.0309627	0.0164183	0.0130343	0.0173806	0.0444749	0	0.0167098	0.0224537	0.0145994	0.0298111	0.0226503	0.0176115	0.0428771	0.013805	0.0210159	0.0272367	0.0255504	0.0351346	0.0187759	0.0260863	0.0297237	0.0222667	0.0271138	0.0192517	0.0189369	0.0191633	0.0178203	0.0326874	0.0211067	0.00949429	0.0294449	0.0124319
Analyte 35	0.0175425	0.0163669	0.0121921	0.0155662	0	0.0121391	0.0177345	0.0131585	0.0174269	0.0104594	0.0199945	0.0178523	0.0290668	0.0170456	0.014644	0.0082111	0.0179351	0.0129224	0.0268719	0.00979216	0.0206908	0.0171865	0.016128	0.0126451	0.0124173	0.0178058	0.0165111	0.0218251	0.0252757	0.0264143	0.011823	0.0185403	0.0139183	0.0183938	0.0151866	0.014989	0.0211592	0.0219342	0.0327404	0.0140326	0.022846	0.0252957	0.0243118	0.0241789	0.0145591	0.0269507	0.0115487	0.0168037
Analyte 36	0.192546	0.197797	0.151086	0.236829	0.21049	0.116703	0.178706	0.104808	0.149649	0.209509	0.172342	0.197596	0.325704	0	0	0.122487	0.203569	0.140628	0	0.14077	0.293235	0.177527	0.103236	0.155463	0.169404	0.292295	0.180245	0.192481	0.332159	0.137468	0.130849	0.0875028	0.161848	0.235949	0.118642	0.180216	0.18819	0.184119	0	0	0	0	0.134409	0.211223	0.121855	0	0.14383	0.131748
Analyte 38	0.00934289	0.00952123	0.00687099	0.0095651	0.00836325	0.00739541	0.00711932	0.00480532	0.00847878	0.00609125	0.00895656	0.00618844	0	0	0	0.00368807	0.00698119	0.00493263	0.00392791	0.00511436	0.0103056	0.00799796	0.00301253	0.00551368	0.00700106	0.00692572	0.00891441	0.0102115	0.00993478	0.00566769	0.00534913	0.00675736	0.00829963	0.0123508	0.00829158	0.00990987	0	0.00604509	0.0055748	0.0044062	0.00551976	0.00587668	0.00420867	0.00619236	0.00360928	0	0.00540368	0.00359588
Analyte 39	0.0104951	0.00494616	0.00765511	0.00496246	0.00803758	0.00922414	0.00641409	0.0053112	0.00566354	0	0.00712571	0	4.88525e-05	0.0153301	0	0.00679723	0	0.0100968	0.0125296	0.00817645	0.00451449	0.00531345	0.00859967	0.00244963	0.00504382	0.00122367	0.00717252	0.00357759	0.0040239	0	0	0.00386621	0.00571426	0.00623789	0.00415828	0	0	0.00812411	0	0	0.0144674	0.0043696	0	0.0064176	0.0114556	0	0.00303741	0
Analyte 40	0.0831013	0.044549	0.0431814	0.0704073	0.0603593	0.043843	0.0474618	0.0734318	0.0487396	0.0725558	0.0850469	0.0672237	0.121751	0.0965634	0.059054	0.0745713	0.139083	0.0980951	0.0935967	0.151965	0.171292	0.142818	0.0621753	0.142251	0.113675	0.0736502	0.0780305	0.0684462	0.107336	0.0363814	0.0482881	0.0364217	0.116043	0.0996411	0.0489774	0.120707	0.114221	0.121948	0.0936983	0.0991902	0.111964	0.148995	0.0661264	0.12555	0.0409115	0.110184	0.129325	0.0859584
Analyte 41	0	0.01482	0.0123984	0.0149761	0.0187848	0.0127199	0.0147934	0.0101221	0.0116567	0.0138863	0.0168503	0.0118974	0.0226422	0.0203364	0.0124788	0.0139125	0.0174883	0.0144968	0.0147132	0.0190592	0.0292766	0.0203347	0.0131991	0.0150625	0.0144038	0.016262	0.0174765	0.0117836	0.0203809	0.00963723	0.015059	0.00843608	0.0154892	0.0172173	0.00996659	0.014843	0.0201029	0.0194868	0.0237929	0.0120887	0.0160877	0.0132522	0.0120342	0.0180229	0.012638	0.0153917	0.0126013	0.0135293
Analyte 42	0.0233076	0.0213387	0	0.0195197	0	0.0247517	0.0192737	0	0.0167793	0.0328281	0.0186814	0.0177748	0.0309406	0.0119934	0.0117904	0.0101428	0.0619826	0.0141326	0.010986	0.0466117	0.0288399	0.0153146	0.0496532	0.0165092	0.0109396	0.0181705	0.0158689	0	0.0200586	0.0119219	0	0.0158623	0.0149986	0.02335	0.0113204	0.0149131	0.0145854	0.0142559	0	0.013139	0.0127847	0.0154003	0.013767	0.0178797	0	0.0131489	0	0.00882554
Analyte 43	0.0357678	0.0408574	0.0300382	0.0397148	0.0388337	0.0306142	0.0464639	0.0293188	0.0244774	0.0283493	0.0433575	0.037675	0.0823282	0.0366183	0.032244	0.0310618	0.0476279	0.0353949	0.0364236	0.0389615	0.0772584	0.0462497	0.0292409	0.0380655	0.0302385	0.0508754	0.0343703	0.0359528	0.0564136	0.0217211	0.033842	0.0260163	0.0406356	0.0474283	0.0245824	0.0438648	0.0453828	0.0491248	0.0497195	0.0383261	0.037647	0.0399745	0.0374128	0.0518512	0.0337927	0.0369747	0.0353826	0.0345972
Analyte 44	0.030314	0.0196757	0.0316663	0.0204691	0.038557	0.0478999	0.0443509	0.0364697	0.0147832	0	0.0364064	0.0343087	0.0280347	0	0	0.0384984	0.0232775	0.0873533	0	0.0450258	0.0423159	0.0287992	0.0534405	0.019916	0.0379234	0.0195232	0.0332302	0.0304656	0.0299799	0.0364573	0	0.0173023	0.0429091	0.027377	0.0162228	0.0379279	0.0450009	0.0571667	0.0228765	0.0518825	0	0.0350178	0.0445614	0.05983	0	0.0310962	0.0505882	0.0177684
Analyte 46	0.00541878	0.00550382	0.00412278	0.00510063	0.00488738	0.00562044	0.00595274	0.004287	0.00426168	0.00501318	0.0051051	0.00515047	0	0.00446877	0	0.00505264	0.00654996	0.00411093	0.00460973	0.00489606	0.00856142	0.00619532	0.00330322	0.00546108	0.00420635	0.00483212	0.00559527	0.00564293	0.00597173	0.00356529	0.00544403	0.00440919	0.0047188	0.00784087	0.00476357	0.00544602	0.00549585	0.00784538	0.00675789	0.0042788	0.00503889	0.00604686	0.00538111	0.00657506	0.00464352	0.0041114	0.00563247	0.00429865
Analyte 47	0	0.0704479	0.0600897	0.0754165	0.0610197	0.0526929	0.0936321	0.0619108	0.044612	0.0553223	0.0695262	0.069971	0.130706	0.0481111	0.0674143	0.0522454	0.0935887	0.0635351	0.0531637	0.0678388	0.171243	0.085105	0.040186	0.0835703	0.0617956	0.123076	0.0571781	0.0865807	0.129225	0.0475086	0.0543552	0.0518812	0.07841	0.0866514	0.0470249	0.0867071	0.0873681	0.0836816	0.0974095	0.0753614	0.0536232	0.0826237	0.0654632	0.08188	0.0520497	0.065046	0.0786049	0.0521564
Analyte 50	0.0544976	0.0547135	0.0418772	0.0584139	0.0529545	0.0459085	0.0675596	0.043397	0.0350062	0.0440813	0.0621085	0.053591	0	0.0538899	0	0.0435156	0.0734539	0.0540823	0.0511405	0.0547853	0.123656	0.0685898	0.04143	0.0581316	0.0413665	0.0792504	0.0444042	0.0568577	0.0917788	0.0366318	0.0454912	0.040548	0.0568477	0.0631424	0.0335208	0.0648091	0.0732858	0.0656972	0.0768738	0.0594298	0.0500324	0.0640816	0.0538974	0.0773993	0.0481134	0.0554271	0.0574674	0.0501775
Analyte 51	0.034509	0.0340175	0.0273476	0.0347153	0.0326994	0.028343	0.0407478	0.026976	0.0199861	0.0260024	0.037671	0.033085	0	0.0316543	0.0260234	0.0246433	0.0398878	0	0.0327833	0.0315333	0.0712366	0.0382751	0.024661	0.0337506	0.0248988	0.0469656	0.0246606	0.0324153	0	0.0208549	0.0288719	0.0240721	0	0.0380397	0.0200514	0	0.0426028	0.0369443	0.045808	0	0	0.0364995	0	0	0	0.0347213	0.0365287	0.0288356
Analyte 54	0	0.0496142	0.0352679	0.05216	0.0499521	0.040452	0.0586463	0.0375495	0.0279004	0	0.055988	0.0500269	0.114596	0.0495568	0	0.0399092	0.068264	0.0477259	0.047227	0.0507292	0.106248	0.0622614	0.0371752	0.0527793	0.0392526	0.0642768	0.0405071	0.0459861	0.0759242	0	0.0431648	0.034637	0.0512744	0.056057	0.0313556	0.0579845	0.0667007	0.0609218	0.0702929	0.0473298	0.0449007	0.0523739	0.0487827	0.068791	0.0468701	0	0.0502334	0.0433741
Analyte 55	0.0368015	0.0423641	0.0341627	0.0466312	0.0425035	0.0319457	0.0528694	0.0328439	0.0250581	0	0.0460634	0.0430427	0.0973543	0.0267926	0.0254163	0.0309208	0.060817	0.0386013	0.0312031	0.0429514	0.106864	0.0579261	0.0264058	0.047454	0.0365088	0.0720044	0.0339751	0.0494402	0.0741773	0.0231396	0.030839	0.0281475	0.0502156	0.0534024	0.0290375	0.0536428	0.0595307	0.0511341	0.0580217	0.0362244	0.0311107	0.0431706	0.0402698	0.0559263	0.027627	0.029378	0.0438242	0.0327498
Analyte 59	0.0750585	0.0669011	0.0697924	0.0683124	0.0608563	0.0553035	0.100338	0.0711127	0.0406665	0.0644975	0.0665434	0.0639646	0.12598	0.0598589	0.0777447	0.0551901	0.0815859	0.025485	0.062735	0	0.178222	0.0819523	0.045232	0.0865102	0.0558649	0.116388	0.05361	0.0858879	0.138201	0.0523558	0.0537946	0.0623571	0.0281621	0.0284857	0.0443176	0.0307583	0.0843147	0.0838918	0.113652	0.0866152	0.0656095	0.0922175	0	0.0829475	0.0610746	0.083354	0	0.0586108
Analyte 61	0.0133687	0.0511406	0.0264099	0.0491279	0.0342381	0.0302416	0.0600929	0.0135451	0.0236657	0.00189473	0.0264279	0.0426344	0.071468	0.0019414	0	0.0217957	0.0526158	0.0206983	0.00468926	0.023703	0.0695749	0.0333186	0.00488416	0.0471314	0.0322873	0.0752629	0.0313408	0.0499338	0.0856593	0	0	0.0345429	0.0507105	0.0518931	0.0336233	0.0597357	0.0410706	0.0270862	0.0490011	0.0044126	0.00570606	0.00610787	0.0348949	0.0171897	0.0156455	0.00301848	0.0518504	0.014051
Analyte 62	0.0524235	0.0620185	0.0545893	0.0624812	0.0583895	0.0519144	0.0715927	0.0460451	0.0301496	0.0421699	0.0563716	0.0658796	0.108096	0.0496159	0.0400617	0.0441317	0.0651109	0.0470661	0.0575204	0	0.11601	0	0.0376068	0.0618857	0	0	0.041387	0	0.116067	0	0.0561926	0	0	0	0	0	0	0	0	0	0	0	0	0	0	0	0	0
Analyte 65	0.00364764	0.00442066	0.00242141	0.00316077	0.00375789	0.000631821	0.00392425	0.00327752	0.00320175	0.00354184	0.00632138	0	0.00628659	0.00325185	0.00317926	0	0.00432602	0.00296164	0.0038296	0.00361115	0.00556905	0.00378708	0.00249874	0.00423765	0.00260922	0.00421592	0.0024887	0	0.00555404	0.00262714	0.00329909	0.00268261	0.00353896	0.00415677	0.00166629	0	0.00355495	0.00443544	0.00583274	0.00413078	0.00458362	0.00507289	0.00377019	0.00325699	0.00367984	0.00467599	0.0036914	0.000722642
Analyte 68	0.0122053	0.00977125	0.00607732	0.0187939	0.0114171	0.00747017	0.0117914	0.00723109	0.012751	0	0	0.00691431	0.0206175	0	0	0	0	0.00657034	0	0	0.0128446	0	0.00348426	0.00767178	0.00506576	0.00848454	0.0119855	0.00949068	0.0106873	0.00669457	0.00565538	0.0172006	0.00976666	0.0177767	0.0127471	0.0109449	0	0.00709038	0.00744266	0.00382981	0.00696395	0.00513328	0.00537199	0	0.00455049	0	0.0088025	0
Analyte 69	0.0456608	0.0541912	0.0462306	0.0556583	0.0553833	0.0547253	0.0677541	0.0467012	0.0376272	0.0383684	0.0610191	0.0483379	0	0.0602142	0.0511716	0.0438647	0.0735172	0.0595158	0.0580998	0.0499267	0.10813	0.0686364	0.0374161	0.0554339	0.0407195	0.0696974	0.0439281	0.0417734	0.0860896	0.0322155	0.0458389	0.0356889	0.0656916	0.0647685	0.0352645	0.0696898	0.0806424	0.0672716	0.0712807	0.0468596	0.0528221	0.069084	0.0511876	0.0652588	0.0562284	0.0477122	0.0530016	0.049951
Analyte 72	0.226221	0.269614	0.214409	0.29824	0.24603	0.204501	0.339695	0.214284	0.157078	0.164199	0.286797	0.272531	0.622312	0.178866	0.172263	0.204667	0.391404	0.234896	0.201934	0.262923	0.658141	0.344251	0.164849	0.302414	0.230152	0.447022	0.213692	0.295214	0.475794	0.146054	0.19768	0.192354	0.314252	0.334535	0.176355	0.352035	0.356926	0.311937	0.355706	0.238016	0.19752	0.262094	0.254334	0.342035	0.179163	0.186259	0.290818	0.213072
Analyte 73	0.00132618	0.0373698	0.109744	0.0330007	0.0552183	0.0770772	0.0399856	0.0297462	0.0371976	0.0599892	0.0399067	0.0358077	0	0.0683486	0.00189527	0.0306886	0	0.0536399	0.0376861	0.0464444	0.0331743	0.0289643	0.0355174	0.0196631	0.0415009	0.0243576	0.0488868	0.0280346	0.0274656	0.0702721	0.0776107	0.0177635	0.0432695	0.0466386	0.0220201	0.0282047	0.0277196	0.0319619	0.0271718	0.030452	0.047633	0.0284297	0.02681	0.0277916	0	0.0379337	0.0271699	0.024523
Analyte 75	0.271827	0.306952	0.226013	0.338271	0.247404	0.245204	0.375094	0.256413	0.217	0.201595	0.284908	0.296209	0.736304	0.296271	0.236766	0.266712	0.359778	0.348954	0.255924	0.285628	0.631933	0.383685	0.191992	0.315193	0.263163	0.444439	0.251978	0.334448	0.49653	0.195221	0.229531	0	0.33146	0.351551	0	0.356993	0.36086	0.405022	0.507322	0.296628	0.3195	0.332308	0.303415	0.385448	0.265799	0.385638	0.323496	0.255277
Analyte 77	0.0905642	0.0803327	0.0681944	0.0874401	0.0820428	0.0698141	0.105061	0.0730883	0.0484822	0.0766221	0.0947981	0.0803326	0.184113	0.0831713	0.077277	0.0615562	0.104895	0.0802002	0.0825915	0.0842654	0.195069	0.100513	0.0643532	0.0844991	0.0608059	0.128391	0.0649331	0.0897413	0.145781	0.0568394	0.0696375	0.0666239	0.0889986	0.0946976	0.0490797	0.0946893	0.104321	0.0914221	0.125672	0.0943143	0.0761976	0.0931841	0.0796957	0.115779	0.0742944	0	0.0919849	0.0740381
Analyte 78	0.00200184	0	0.000170269	0.00103692	0.00337878	0	0.00261383	0	0	0.00320514	0.00069518	0.000781575	0	0	0.00601572	0.00195084	0	0.00396758	0.00437179	0.00824257	0.0042433	0.00576977	0.00368365	0.00154408	0	0	0.00149562	0	0	0	0	0	0.00476194	0.00249821	0	0	0.00217591	0.00307349	0	0.00458947	0.0010075	0.00345102	0.00149452	0.00202565	0	0	0.00225644	0.00172816
Analyte 79	0.0117683	0.013557	0.010055	0.0177806	0.011718	0.00940638	0.0187248	0.0095346	0.0104202	0.00809989	0.0176907	0.0157208	0	0.018439	0.0105067	0.0184375	0.0248069	0.0238943	0.0141005	0.0206023	0.0531172	0.0319794	0.0105724	0.022254	0.0145828	0.027942	0.0148511	0.0142123	0.0240399	0.00641996	0.0112201	0.0108267	0.0189446	0.0225736	0.0112921	0.0219089	0.029679	0.0264933	0.0322052	0.013465	0.0195637	0.0220634	0.0211591	0.0224286	0.00792735	0.0152807	0.0154387	0.0211926
Analyte 80	0	0.138007	0.028778	0.0903169	0.164744	0.104344	0.0636083	0.0372208	0.0243709	0.0152363	0.0866916	0.0552387	0.20934	0.0468325	0	0.07553	0.155105	0.0325133	0.068659	0.0251038	0.0351562	0.0261994	0.0808081	0.100443	0.0266121	0.0895272	0.0345069	0.0513682	0.0735755	0.0227014	0.161773	0.0801692	0.0271901	0.0200349	0.0685857	0.0583183	0.0955816	0.0587113	0.356058	0	0.0549576	0.0244403	0.0433679	0.550078	0	0.0221992	0.09167	0.0298538
Analyte 85	0.423912	0.410303	0.388914	0.448881	0.386652	0.378087	0.512969	0.365354	0.298687	0.341661	0.387725	0.381738	0.582593	0.371052	0.380715	0.305203	0.429943	0.397537	0.375128	0.410621	0.863282	0.471127	0.271811	0.402852	0.337306	0.599714	0.345242	0.458805	0.691821	0.312077	0.317402	0.298859	0.473649	0.495018	0.27663	0.450078	0.469669	0.454169	0.526876	0.439307	0.394659	0.444346	0.369545	0.416268	0.341251	0.416365	0.426455	0.330838
Analyte 87	0.011903	0.0138585	0.0114835	0.0134307	0.0119983	0.0106554	0.0170109	0.0104631	0.00869958	0.0111432	0.0117589	0.0120677	0.0213879	0	0.0109618	0.00999209	0.0153474	0.0128527	0	0.0129181	0.0259577	0.0153092	0.00872379	0.0127217	0.0104854	0.0179885	0.0112088	0.0132758	0.0194954	0.00855791	0.0124103	0.00987088	0.0141854	0.0145158	0.00921093	0.0137157	0.0152028	0.0148147	0.017217	0.0134705	0.0139196	0.0148351	0.0114055	0.0151739	0.0121444	0.0136223	0.0117383	0.0105357
Analyte 89	0	0	0	0.0583309	0.055839	0	0	0	0	0.0476979	0.056179	0	0.121362	0	0.0403454	0	0.0733859	0.054541	0	0.0535908	0.140412	0	0.0439725	0.0579852	0.0410862	0	0	0	0	0.0031789	0.00376765	0	0.0605875	0.0610785	0	0.0619339	0.0743219	0.0668899	0	0.0048999	0	0.00453696	0.0517277	0.0744115	0.0439342	0.0551296	0.0627857	0
2-hydroxypyridine	1.2789	1.68294	1.13785	1.76686	1.44192	1.28383	1.85918	1.17646	1.09319	1.11408	1.59159	1.61481	0	1.31203	1.15594	1.22043	2.18032	1.61077	1.31558	1.45503	3.32274	1.84531	1.07853	1.6503	1.22267	2.23228	1.29173	1.62831	2.3433	0.88572	1.23135	1.43138	1.70368	1.69495	0	1.7488	2.15786	1.82746	2.1321	1.39206	1.39543	1.60078	1.50977	1.98813	1.1448	1.4353	1.56666	1.37694
Analyte 92	0.0619673	0.0489482	0.0500286	0.0469504	0.0495454	0	0	0.0554262	0	0.0514957	0.0480569	0.0468784	0.0906446	0.0422493	0	0.0296937	0.0580612	0.0399641	0.0385584	0.0523884	0.14151	0.0578942	0.0309196	0.0574744	0.0388016	0.0949211	0.0379839	0.0681024	0.112404	0.0379336	0.036749	0.0477146	0.05507	0.054557	0.0287174	0.0522784	0.0565835	0.0494099	0.0821634	0.0660559	0.0379731	0.0674713	0.0421762	0.0541317	0.0380277	0	0.0589577	0.0361532
Analyte 95	0.0193753	0.02206	0.0193166	0.0249352	0.0221971	0.0192653	0.0285006	0.020004	0.0148917	0.0173704	0.0231475	0.0230661	0.0458299	0.0222393	0.0195514	0.0192655	0.0298741	0.0211757	0.0223459	0.021888	0.0493209	0.0288226	0.0170387	0.0227669	0.0192182	0.0315185	0.0190758	0.0233706	0.0357403	0.0139008	0.0193809	0.0168658	0.0252226	0.0252708	0.0150339	0.0248506	0.0298284	0.028375	0.0303502	0.0229935	0.023688	0.0246924	0.0209915	0.0301535	0.0211414	0.0206512	0.0241291	0.0203864
Analyte 103	0	0.0213714	0.0169883	0.0285661	0.0181377	0.0182431	0.0175364	0.0141858	0	0.0167081	0.0248139	0.0202308	0.0249464	0.00512528	0.00470891	0.00750489	0.0218101	0.0106702	0.00648389	0.0078551	0.0306568	0	0.00771426	0.0183644	0.0174953	0.0192604	0.0226296	0.0204206	0.0208304	0.0176415	0.0197359	0.018995	0.0213521	0.0350354	0.0174826	0.0219385	0.0142074	0.0125486	0.0104121	0.0078642	0.0116735	0.00748262	0.00806165	0.0129381	0.00755915	0.00781576	0.0124284	0.00810769
Analyte 104	0.00525783	0.0050625	0.00492834	0.0056027	0.00463027	0.00411151	0.00625888	0.00492922	0.00329834	0.00440992	0.00515711	0.00508799	0.0109019	0.00515865	0.00418946	0.00438211	0.00727391	0.00460664	0.00493824	0.00540255	0.0114245	0.0063037	0.00354461	0.00532385	0.00428511	0.00735634	0.00420806	0.00565287	0.00821571	0.00330447	0.00451314	0.00361157	0.00592139	0.00583522	0.00326474	0.00621125	0.00663832	0.00694052	0.00688017	0.00534523	0.00483741	0.00601233	0.00528548	0.00699335	0.0047621	0.00500422	0.00574396	0.00485031
Analyte 106	0	0.0210279	0	0.0202018	0	0	0.0266338	0.019548	0	0.0184183	0.0245512	0.0188307	0.0241006	0.0182483	0.0122695	0.0109181	0.0232773	0	0.0161923	0.0223078	0.0362725	0.0193468	0.0159553	0.0234129	0.013085	0.0230377	0.0174903	0.0211305	0.0291387	0	0	0.0150597	0.0201228	0.0216826	0.0121806	0.0216445	0.0235283	0	0.0298145	0	0.0202677	0	0.016089	0.0309211	0.0156257	0.0183694	0.0202534	0.0185307
Pyruvic acid	0.188373	0.0988071	0.201788	0.0738759	0.245002	0.335246	0.127659	0.0780659	0.0740673	0.0846552	0.114865	0.0681451	0.0431416	0.0690355	0.030565	0.0238737	0.0818786	0.137395	0.0314804	0.104517	0.0437238	0.0579113	0.0717743	0.115526	0.0502025	0.0433634	0.0933833	0.0744359	0.0530205	0.0965615	0	0.0398997	0.0642505	0.0841772	0.060152	0.0845425	0.0924162	0	0.0878645	0.0320808	0.092111	0.0251647	0.0528498	0.124334	0.0449076	0.0668251	0.069277	0.083749
Analyte 114	0.616629	0.679682	0.584251	0.768159	0.660988	0.59402	0.838235	0.610583	0.436135	0.521339	0.742433	0.693253	1.41809	0.666534	0.602675	0.582953	0.897124	0.62352	0.679668	0.62775	1.50495	0.864964	0.509284	0.699178	0.580959	0.950785	0.569642	0.691675	1.07109	0.427436	0.579869	0.510701	0.725555	0.724961	0.430258	0.695068	0.877197	0.863663	0.912419	0.699141	0.67076	0.755703	0.614903	0.938313	0.633708	0.66251	0.629743	0.619436
lactic acid	4.7867	10.4406	9.92474	8.55756	9.61593	13.2081	16.7845	7.5644	5.30494	14.956	4.77851	5.45884	2.28892	7.00441	6.33507	4.50482	4.38459	5.3868	7.7003	3.68786	1.59214	2.90949	3.83273	1.41525	3.73369	1.91358	5.51399	7.33573	3.89445	7.40104	0	2.63895	6.56745	3.94728	3.45859	5.98495	5.45487	5.84791	9.90589	4.12701	6.05114	4.68561	8.36157	3.19986	6.36438	7.02961	2.77146	4.62242
Analyte 126	0.213969	0.384702	0.375099	0.238858	0	0.258498	0.458317	0.180977	0.136378	0.725816	0.28177	0.185264	0.21081	1.08287	0.397139	0.241849	0.131007	0.53982	0.800802	0.655302	0.33595	0.329646	0.358521	0.219696	0.0940952	0.0724684	0.260904	0.108673	0.211715	0.155237	0	0.157598	0.459165	0.383952	0.149278	0.246775	0.440073	0.290578	0.535298	0.371542	0.546838	0.501414	0.3584	0.283833	0.382808	0.416418	0.278263	0.298828
Analyte 130	0.09049	0.100877	0.0933262	0.101688	0.106749	0.0889546	0.131849	0.10338	0.0548474	0.0823636	0.107403	0.0928886	0	0.0874343	0.0884672	0.0756555	0.133178	0.0879627	0.0931997	0.107222	0.24245	0.124858	0.068183	0.100794	0.0757335	0.143203	0.0743455	0.102258	0.176052	0.0596704	0.0902273	0.0809072	0.114543	0.117782	0.0535895	0.118125	0.127576	0.111673	0.148166	0.105266	0.0857937	0.102703	0.0940437	0.133941	0.0803015	0.0829336	0.108345	0.0790033
glycolic acid	0.210489	0.227183	0.194008	0.186053	0	0.218995	0.224058	0.218324	0.161209	0.220555	0.180737	0.23189	0.232308	0.158518	0.175426	0.12299	0.191621	0.174949	0.151389	0.20372	0.295492	0.184697	0.121756	0.151896	0.166086	0.220396	0.177289	0.202344	0.230277	0.16527	0.188575	0.165329	0.171901	0.195168	0.159407	0.15528	0.191764	0.200095	0.216707	0.143474	0.158278	0.210857	0.192972	0.193434	0.164799	0.221276	0.170371	0
Analyte 135	0.00493645	0.00424149	0.00639289	0.00424659	0.00442397	0.00399337	0.00784249	0.00507512	0.00283275	0.0059813	0	0.00448211	0.00550735	0.00287081	0.00583502	0.00224544	0.0042223	0.00370888	0.00250876	0.00513295	0.0116724	0.00634486	0.00198423	0.00389016	0.00337391	0.00634209	0.00298232	0.00557975	0.00575703	0.00330536	0.00348475	0.00278286	0.00680406	0.00600223	0.00223296	0.00414112	0.00525411	0.00386553	0.00415457	0.00448313	0.00230393	0.00618262	0.00373868	0.00414	0	0.00507837	0.0053498	0.00310585
Analyte 136	0.00796218	0.00995906	0.00824719	0.00622494	0.00658687	0.00866995	0.00848827	0.00517226	0.00709115	0.00670068	0.00588741	0.00740861	0.00696006	0.00821604	0.00489534	0.0047855	0.00570894	0.00810447	0.00687742	0.00558768	0.0087589	0	0.00515742	0.00505054	0.00603994	0.00645167	0.00756569	0.00631884	0.00663642	0.00710894	0.00890201	0.00459383	0.00592003	0.00708608	0.00574445	0.00613456	0.00747291	0.00830431	0.00668743	0.00545586	0.00834801	0.00595131	0.00587047	0.00639308	0	0.00957918	0.00556483	0.00552969
Analyte 137	0.0231821	0.0191307	0.0110142	0.0356748	0.0223625	0.0144946	0.0226362	0.0136498	0.0237574	0.00759237	0.0184869	0.0134544	0.0375826	0	0.0010441	0.0027472	0.0146787	0.01137	0.00252549	0.00563609	0.0212979	0.0119835	0.00670026	0.013533	0.00939289	0.0161269	0.0225906	0.0178791	0.0184149	0.0147008	0.0106919	0.0323601	0.0174139	0.0310557	0.0235204	0.0194156	0.0206469	0.0121511	0.0136174	0.00660838	0.01227	0.00932447	0.00881161	0.0136618	0.00749498	0.00694807	0.0150463	0.00235543
Analyte 138	0.0237627	0.0272532	0.016199	0.0300111	0.023086	0.0207236	0.0225307	0.0150559	0.0240317	0.0164833	0.0259691	0.0186449	0.0208327	0	0.00639938	0	0.0117993	0.00971008	0.00979212	0.00738574	0.0229913	0.0123228	0.00642701	0.0120266	0.0160129	0.0171088	0.0220417	0.023217	0.0236239	0.016838	0.0151667	0.022509	0.0212335	0.0310381	0.0216015	0.0207719	0.0142212	0.0106045	0	0.00781568	0.0134811	0.0108584	0.00768667	0.012189	0.00952957	0	0.0136348	0
Analyte 139	0.00760261	0.00720803	0.00654558	0.00667247	0.00968298	0.00784807	0.0105592	0.00925242	0.00425775	0.0108053	0.00787107	0.00711738	0.0126647	0.0104352	0	0.00488845	0.00622255	0.00841693	0.00878786	0.010743	0.0228846	0.0114519	0.00641143	0.007003	0.00553442	0.00996691	0.00553575	0.00934877	0.0140592	0.00532458	0.0076664	0.00593239	0.0125479	0.0101402	0.0031332	0.00701087	0.00866463	0.00829048	0.00729153	0.00892378	0.00967371	0.0103732	0.00679073	0.00798611	0.00479143	0.0106885	0.00779672	0.00559803
Analyte 141	0.175854	0.164952	0.155095	0.179876	0.159304	0.157663	0.219918	0.150858	0.0989096	0.149781	0.167353	0.168948	0.307522	0.145742	0.143669	0.121177	0	0.143808	0.163925	0.14615	0.36663	0	0.115816	0.178064	0.126484	0.256166	0.120293	0.195391	0.318019	0.114423	0	0.132279	0.175727	0.190696	0.0992425	0.180467	0.194317	0.185824	0.237564	0.213721	0	0	0	0	0	0	0	0
Analyte 142	0.0314832	0.0252863	0.0335841	0.0356905	0.0337556	0.0251329	0.037609	0.0396763	0.0162268	0.0484252	0	0.0239548	0.0172423	0.0481476	0.0336028	0	0	0.03744	0.0472304	0.0432425	0.0700839	0	0.0142679	0.0256575	0.01723	0.023894	0.0243715	0.021724	0.0342135	0.019306	0	0.0205568	0.041104	0.0348026	0.0172142	0	0.0394642	0.0485919	0.0409761	0.0346789	0	0.0392039	0.0313198	0	0.0308551	0.0350438	0.0296109	0.0300384
Analyte 143	0	0.00709165	0.00339956	0.00381783	0.0034313	0.00264933	0.00458538	0.00615513	0.00240334	0.00609966	0.00409334	0.00301816	0.0050148	0.00518657	0.00550219	0.00321408	0.0037244	0.00406467	0.00519907	0.00485266	0.00914321	0.00443813	0.00428457	0.00401453	0.00302431	0.00438772	0.00339233	0.00678693	0.00540962	0.0026883	0.00486561	0.00249508	0.00422725	0.00597556	0.00209831	0.00336601	0.00473081	0.00493259	0.0042207	0.00515056	0.00404435	0	0.00409121	0.00528144	0.00292761	0	0.00425812	0.0033774
Analyte 144	0.0595018	0.0636419	0.0591359	0.068646	0.0594057	0.0620499	0.0745149	0.0520385	0.0332185	0.0502695	0.0615005	0.0637209	0.110974	0.0510722	0.0458879	0.0452954	0	0.0482981	0.0610428	0.0493714	0.121018	0.0983861	0.0400454	0.0623034	0.0457866	0.0894757	0.0444429	0.0686968	0.115966	0.0370117	0	0.0451715	0.0613947	0.0730269	0.0365399	0.0644676	0.0697017	0.0670123	0.07765	0.0755312	0.0866034	0.10842	0.0822848	0.128055	0.0527126	0.0656249	0.108393	0.0788576
Analyte 145	0.0915899	0	0	0.097552	0.0829233	0.0810703	0	0	0	0.0675973	0.0809591	0.0641133	0.105763	0	0.0393107	0.030754	0.0685216	0	0	0.0634653	0.133845	0.073182	0.0479578	0	0.053026	0	0	0	0.0871728	0.0754841	0	0.0768041	0.0879824	0.0945552	0.073753	0.0754862	0.0823247	0.0818776	0.0857821	0.0602484	0	0.0656523	0.0606148	0.063337	0	0.0626415	0.0705368	0.0458129
Analyte 148	0.0469738	0.0905225	0.059252	0.0964106	0.0779548	0.0676835	0.101034	0.0475979	0.0535887	0.0446473	0.0848958	0.0834807	0.171007	0.0455103	0.0300746	0.060798	0.118404	0.0685962	0.0581051	0.0579211	0.154858	0.096773	0.0458686	0.0713185	0.0582933	0.0993196	0.0677364	0.0753489	0.109243	0.0402755	0.0660506	0.0508448	0.0878824	0.0920533	0.0503158	0.0909363	0.110411	0.0931343	0.0940425	0.0457865	0.0561123	0.0515039	0.0805842	0.0932126	0.0619091	0.0436602	0.0689638	0.0627839
2-ketobutyric acid 1	0.0131077	0.0138372	0.0101953	0.0165704	0.0113186	0.0115965	0.017498	0	0.00964355	0.0104372	0.00964354	0.0120733	0.0168849	0.00649966	0.0097388	0.0110598	0.015875	0.0139433	0.00720308	0.0126247	0.0318815	0.00344833	0.00778181	0.0147716	0.0113914	0.0214693	0.0106451	0.0159327	0.0280755	0.0109814	0.0149887	0.0159308	0.0163329	0.0179509	0.011805	0.0177562	0.0167695	0.0187545	0.023304	0.014891	0.0106975	0.0111099	0.0133776	0.0171863	0.0118318	0.0106195	0.0183019	0.00429136
Analyte 155	0.00766961	0.00689524	0.00569862	0.00688883	0.00627709	0.006294	0.00733314	0.00669503	0.00515157	0.00563774	0.00666745	0.00723506	0.0148015	0.00839118	0.00789579	0.00518716	0.00690114	0	0.00559466	0.00946799	0.0161641	0.00824518	0	0.00619046	0.00602905	0.0101972	0.0054163	0.00805959	0.0137011	0.00482492	0.00562785	0.00568329	0.0100753	0.0102421	0.0047492	0.00819314	0.00742379	0.00662518	0.0113259	0.00708081	0.00637968	0.00807431	0	0.00745819	0	0.00851068	0.0107029	0
Maleimide	0.362762	0.263729	0.359532	0.16349	0.298349	0.403931	0.277754	0.181996	0.199598	0.541922	0.249875	0.248627	0.107475	0.700856	0.314415	0.296646	0.12718	0.421242	0.534639	0.284024	0.163565	0.218087	0.266648	0.105245	0.26574	0.0717681	0.296202	0.13865	0.109739	0.259089	0.558286	0.0886656	0.257094	0.240116	0.154845	0.157346	0.144251	0.214118	0.0532458	0.240898	0.538765	0.148332	0.166329	0.178358	0.33308	0.473119	0.112543	0.249432
alanine 1	8.31941	4.50321	9.59854	6.00688	7.76499	11.6178	11.0794	10.9708	4.75564	13.6858	8.40081	5.37068	4.44394	22.6561	17.2835	14.8584	11.0672	20.8975	22.7326	12.276	8.83482	10.1949	14.9853	9.37395	6.10738	4.69556	7.26685	4.6643	5.24141	9.95926	13.9681	4.02607	8.31884	7.01612	3.65458	9.63068	17.2805	23.9072	14.6224	19.1397	21.2588	18.1976	20.0398	21.0076	24.7386	22.8303	8.81515	15.5341
2-keto-isovaleric acid 1	0.0349784	0.0300326	0.0335681	0.0397314	0.034935	0.0326541	0.0493983	0.0342626	0.024361	0.0328026	0.0399201	0.0349128	0.053574	0.0393076	0.0351827	0.0332415	0.0438155	0.0412483	0.0433109	0.0398202	0.0824863	0.0498337	0.0308449	0.0392731	0.0312264	0.0529571	0.031142	0.0357793	0.0554948	0.0248909	0.0336261	0.024867	0.0435653	0.0456803	0.0222139	0.0408356	0.0482233	0.0477879	0.0479744	0.0400404	0.0408751	0.046118	0.0386807	0.0452009	0.0333153	0.041527	0.0383274	0.0354873
Analyte 171	0.254876	0.227903	0.21141	0.240993	0.221144	0.204374	0.304136	0.213954	0.144273	0.205155	0.248706	0.228756	0.475914	0.234919	0.216498	0.173319	0.285667	0.233088	0.248005	0.230325	0.55035	0.280594	0.185834	0.252351	0.17411	0.362978	0.179283	0.264504	0.408922	0.174453	0.209847	0.193405	0.254172	0.26398	0.136489	0.25861	0.289324	0.269698	0.366281	0.29407	0.225338	0.276873	0.234873	0.332948	0.218755	0.26455	0.270011	0.214976
hydroxylamine	0.00394737	0.00714904	0.00532449	0.0076633	0.00614632	0.00690558	0.00978503	0.00547803	0.00397183	0.00540002	0.00499168	0.00590351	0	0.00732747	0.00501611	0.00693352	0.00809481	0.00850335	0.00637161	0.00561638	0.0133317	0.0088856	0.00413002	0.00746929	0.00605352	0.010773	0.00555993	0.00683345	0.0103608	0.00410239	0.00666749	0.0048741	0.0087592	0.007955	0.00522013	0.00770202	0.0090808	0.0113857	0.0106568	0.00493676	0.00723706	0.00639929	0.00976826	0.00828527	0.00891073	0.00780837	0.00710818	0.00589298
Analyte 177	0.0404811	0	0.0431452	0.0451132	0.044843	0.0703944	0.0515935	0.0478722	0	0.0602629	0.0364139	0	0	0.0625449	0	0.0373857	0	0.0633058	0.0506686	0.0462078	0	0.0508442	0.0476544	0	0	0	0.0345374	0	0	0.0335191	0.0565274	0.0314122	0.0434314	0	0	0	0	0.0585258	0.0620367	0	0.0685997	0	0.0501428	0	0.0784887	0.0727153	0	0.0418603
Analyte 178	0.266719	0.236928	0.225232	0.290157	0.22754	0.236346	0.350046	0.258873	0.172988	0.32714	0.265817	0.273755	0.401946	0.305278	0.323	0.254269	0.339375	0.312563	0.299458	0.337035	0.645183	0.356197	0.223388	0.333912	0.232254	0.407747	0.229275	0.283787	0.437122	0.196835	0.226233	0.187264	0.311153	0.328764	0.173225	0.300795	0.343937	0.38122	0.400772	0.373493	0.260031	0.430868	0.326298	0.371238	0.273795	0.424562	0.348091	0.268716
Analyte 181	0.00220202	0.00182419	0.00121909	0	0.00194341	0.00182949	0.00322207	0.00193062	0.00161199	0.00264718	0.00272959	0.00464579	0	0.00192321	0.00375685	0	0	0	0.00310937	0.00304207	0.00905705	0	0.00356162	0.00222952	0.00166248	0	0.00231863	0.00255906	0.00288563	0.00169766	0.00145081	0.0043318	0	0.00374033	0.00228335	0.00251781	0	0.00266796	0.0043897	0.00302516	0.00429634	0.00285273	0.0028602	0	0	0.00273227	0.00407304	0
glycine 1	0.128001	0.984039	0.322256	0.270464	0.953954	0.941026	0.492235	0.210037	0.0659135	0.158572	0.744273	0.623497	0.406648	0.337484	0.13991	1.79208	1.24324	0.167393	0.360387	0.0520223	0.131854	0.0745668	0.655956	0.472356	0.448985	0.218358	0.214246	0.449578	0.16337	0.523502	1.87108	0.158099	0.0733768	0.0678192	0.44316	0.418427	0.718707	0.913183	2.74643	0.150083	0.177471	0.149184	0.690775	3.17886	8.17163	0.284971	0.212728	0.703228
Analyte 187	0.0503779	0.0401636	0.0480027	0.0407443	0.0459496	0.0532557	0.0358386	0.0328091	0.028841	0.0408063	0.0358069	0.044341	0.0244324	0.0775476	0.0546027	0.0322109	0.0218495	0.0465451	0.0517328	0.0487128	0.0363431	0.0293816	0.0388279	0.0211492	0.0377252	0.0219391	0.0325733	0.0504603	0.0307194	0.0390544	0.0227011	0.0144217	0.0284193	0.0417821	0.0274083	0.0323515	0.0311691	0.0279066	0.0439872	0.0394905	0.0400171	0.0400916	0.0523446	0.0261541	0.0397508	0.054891	0.0269242	0.0431274
2-hydroxybutanoic acid	0.00769793	0.0114535	0.00780281	0.0122058	0.012081	0.00966773	0.0118386	0.0182296	0.00944921	0.00967546	0.00622752	0	0.0127968	0.00946381	0.0112432	0.0126665	0.0108369	0.0163931	0.0244713	0.0150757	0.00909527	0.008959	0.0137766	0.0150855	0	0.00918476	0.0101493	0	0.0206725	0.00879254	0.0103688	0.0109743	0.00620595	0.00695554	0.00748711	0.00563462	0	0.0203237	0.0282009	0.0133648	0.0191581	0.0109696	0.0206778	0.0167808	0.0225439	0.0225354	0.0105868	0.0139827
oxalic acid	0.056839	0.107209	0.0697555	0.0858221	0.0732376	0.0702226	0.111018	0.0779907	0.0435545	0.0523148	0.0763268	0.089173	0.174532	0.0675763	0.0735972	0.0708054	0.111987	0.0674079	0.0675637	0.0618092	0.162686	0.0857887	0.0522678	0.0829271	0.0683069	0.1239	0.0545268	0.0963391	0.143544	0.0504662	0.0671077	0.0717185	0.0703475	0.0738281	0.0612999	0.0873182	0.101415	0.0963569	0.135893	0.0759451	0.0687048	0.0723666	0.0722064	0.120815	0.0760373	0.0722608	0.0833249	0.0715523
Lactamide 2	0.00627475	0.0122876	0.00744613	0.0113026	0.00917311	0.00765403	0.0129635	0.00814348	0.00560846	0	0.0100055	0.0118059	0.021075	0	0	0.00693316	0.0152969	0.00540174	0	0.00589993	0.0203999	0.0106096	0.00474967	0.0110649	0.00943384	0.0156541	0.00745759	0.0110477	0.0190925	0.00497828	0.00657656	0.00812085	0.00909973	0.00887235	0.00700573	0.0104497	0.0121907	0.00976313	0.010393	0.00645837	0.00518739	0.00835809	0.00707311	0.0133308	0.00832393	0	0.0102914	0.00695455
Analyte 196	0.276276	0.299782	0.266248	0.331932	0.289521	0.265285	0.381206	0.283855	0.19	0.248416	0.326602	0.303242	0.608553	0.296098	0.285697	0.26023	0.390103	0.265617	0.305602	0.26661	0.663261	0.372283	0.228758	0.313051	0.25534	0.421263	0.243487	0.310591	0.4751	0.200514	0.263106	0.231004	0.308866	0.305231	0.185096	0.296111	0.381095	0.379903	0.419948	0.323729	0.292767	0.344703	0.267073	0.422151	0	0.307341	0	0.272952
Analyte 198	0.0046682	0.00418957	0	0.00671359	0.00421476	0.00276645	0.00700519	0.00507317	0.00390084	0	0.00388216	0.00477052	0.00793107	0	0	0.00250481	0.00533312	0.00273424	0	0.0030644	0.0111807	0.0041154	0.00150422	0.00527261	0	0.00718261	0.00446123	0.00561058	0.00874613	0.00327621	0	0	0.00522419	0.00688136	0.00444152	0.00681061	0.00525732	0.00522989	0.00569722	0.00323231	0	0.00413967	0.00377686	0.00413368	0.00263381	0	0.00569717	0.00212941
2-Furoic Acid	0	0.00966852	0.00863522	0.00978075	0.0126194	0.0114257	0.0115374	0.00816551	0.00925532	0.0101357	0.0102238	0.0117568	0.0129514	0.0125215	0	0.00702855	0.00958241	0.0168658	0	0.00813227	0.0187857	0.0113432	0.00596273	0.0208494	0	0	0.0118064	0.0089685	0.00808789	0.0119537	0.0133709	0.00851606	0.00761047	0.010843	0.00909122	0	0.0123809	0	0.016759	0.00894773	0.0133727	0.0118522	0.00998906	0.0121069	0.00782777	0.0142731	0.00761154	0.0136997
sarcosine	0.00519139	0.00930955	0	0.0401622	0.010866	0.00823606	0	0.0229279	0.0105555	0.00692518	0.011735	0	0	0	0.00255839	0.0129136	0.160436	0.0704563	0.00470194	0.0370495	0.274905	0.091884	0.0553147	0.0795006	0.00201446	0.0329707	0.0168089	0.00162733	0	0	0.0207809	0	0.0200392	0.0285143	0.01449	0.0172727	0.257751	0.152489	0.184496	0.0604836	0.0390561	0.0919562	0.211584	0.161208	0.0988569	0.0435997	0.0634534	0.0470804
3-Hydroxypropionic acid 1	2.26926	3.8292	2.47104	4.07752	2.6432	2.69011	4.89736	3.37493	1.80765	1.59539	2.52721	3.85665	7.45762	1.08936	2.10557	2.77031	5.61492	2.60919	1.2468	2.67592	6.79163	3.33682	1.28478	5.10967	3.20979	6.99746	2.51479	4.58771	7.25252	2.12723	2.0769	3.02143	3.94801	3.97317	2.47274	5.1539	4.20343	3.68229	4.68538	2.85455	1.34552	2.5712	3.58168	3.76883	2.26486	1.90255	5.08577	2.17567
5-aminovaleric acid lactam	0.0197132	0.0241718	0.0126972	0.0482239	0.0322474	0.0213397	0.0259558	0.0341721	0.0250116	0.0117248	0	0.013725	0.0622231	0.00787813	0	0.00931705	0.0354631	0.0156647	0.00963981	0.00979577	0.059272	0.02481	0.0144391	0.0145387	0.0110397	0.015939	0.0203589	0.0105445	0.022439	0.0176365	0.0178363	0	0.0177438	0.0200724	0.0226367	0.0187165	0.0319445	0.0309247	0.0268602	0.0157994	0.0213896	0.0231916	0.018952	0	0.0203331	0.0125157	0.029856	0.0142266
Analyte 213	0.000918031	0.00190403	0.000141544	0	0.00206173	0.00124222	0.00113802	0.000902178	0	0	0	0.00132458	0.00119392	0.00169573	0	0	0.00104529	0.00132528	0.00105981	0.00204121	0	0	4.16256e-05	0	0.00117382	0.000977186	0.000856651	0.000850922	0.00129407	0.0006344	0.000941622	0.00057204	0.00171472	0.00162361	0.000925425	0.000473073	0.000339929	0.00215988	0.00134604	0.000146966	0	0.00129195	0.001652	0.00256864	0.00190548	0.000845838	0.00112147	0.00138122
Analyte 215	0.0112372	0.0121072	0.0089712	0.0121979	0.0100565	0.0096115	0.0132642	0.00770255	0.00623707	0.00700511	0.00994517	0.0102147	0.0213088	0.00868481	0.00769059	0.0070135	0.0126198	0.00799073	0.0098953	0.00851165	0.0209858	0.0112195	0.0075754	0.0110493	0.008548	0.0150316	0.00827583	0.012356	0.0156773	0.00687942	0.00965342	0.00834836	0.0112842	0.0115934	0.00708861	0.0121289	0.0123357	0.0131311	0.013725	0.0119521	0.007975	0.0118356	0.00927428	0.0145878	0.00991421	0.00865854	0.0122443	0.00924964
Analyte 217	0.0205751	0.0158642	0.0117478	0.0192607	0.017156	0.0233071	0.0153807	0.00799842	0.0142527	0.0140141	0.0153045	0.0168991	0.0124892	0.00481071	0.00505257	0.00487492	0.0115945	0.00728033	0.0067119	0.00780999	0.0201924	0.0122384	0.00480746	0.0103923	0.0138942	0.0177673	0.0171931	0.0138404	0.0134764	0.00971994	0.0188326	0.012776	0.0205958	0.0277572	0.0131594	0.0159649	0.0115422	0.00940408	0.00967719	0.0063101	0.00884845	0.00925282	0.00693417	0.00728171	0.00650436	0.0072093	0.0109324	0.00675582
4-HYDROXYPYRIDINE	0.0419879	0.0543653	0.0356853	0.0572733	0.0457854	0.0403416	0.0572631	0.0358854	0.0358355	0.0356564	0.0535083	0.0518434	0	0.0434531	0.0371523	0.0378479	0.0685252	0.0488954	0.0437139	0.0443447	0.0980232	0.0581561	0.0347616	0.0509556	0.0400635	0.069729	0.0411816	0.0515117	0.0741443	0.0290662	0.0397487	0	0.0526576	0.0561062	0	0.0558422	0.0671395	0.0573348	0.0656507	0.0403459	0.0457388	0.0494166	0.0459812	0.0632377	0.0356904	0.0438474	0.0480355	0.04304
p-cresol	0.0103501	0.00404301	0.00614574	0.0105341	0.00757729	0.00634011	0	0.00754536	0.00601103	0.00658933	0	0.00588637	0.0211363	0.0122403	0.00822194	0.00405166	0.00407442	0.00921739	0.00513489	0.00630425	0.0275154	0.0234059	0.0058588	0.0112152	0.00435714	0.0050942	0.00914929	0.0030911	0.00668655	0.00489327	0.00545699	0.00900181	0.0094767	0	0.00516068	0.00658934	0.0147842	0.00861514	0.00797973	0	0	0.00972847	0.0107135	0.00885476	0.00395512	0.00969949	0.0115005	0.00926871
Analyte 220	0.0204571	0.01027	0.0158445	0.0209639	0.014851	0.0220567	0.0321264	0	0.0178348	0.0341428	0.0141927	0.0108918	0.0185064	0.0448039	0.0302	0.0210825	0.0135605	0.0540201	0.0413609	0.026819	0.0562539	0.0327439	0.0203307	0.0168365	0.00999496	0.0242645	0.0162079	0.0128025	0.038962	0.0124911	0.0203023	0	0.0363461	0.0252387	0.0123896	0.0215229	0.0255061	0.0405473	0.0456384	0.0497503	0.060836	0.0408796	0.0273429	0.0172887	0.0277153	0.07717	0.0219114	0.0191587
glutaraldehyde 2	0.0706181	0.0591711	0.0282147	0.0673668	0.0216235	0.0314987	0.0367328	0.0446794	0.0252715	0.0509797	0.0900664	0.0576831	0.0666491	0.064702	0.062909	0.0341227	0	0.0612438	0.0626371	0.0405433	0	0.079712	0.030998	0	0.0229379	0.0411263	0.0244243	0.0364952	0.123378	0.027883	0.0327691	0.0475361	0.117299	0.161955	0.0135331	0.0339794	0.0339908	0.0477697	0	0.0686251	0.0735817	0.0574532	0.0347231	0.0304977	0.0455665	0.0932411	0.0425477	0.0339202
3-hydroxybutyric acid	0.105989	0.0807653	0.0907464	0.0766244	0.186904	0.111061	0.133003	0.184337	0.105575	0.0886206	0.0543939	0.0575293	0.173168	1.17973	0.855524	1.08249	0.144323	1.33749	0.643829	0.964828	0.980051	0.896749	1.32683	0.195581	0.043306	0.063179	0.078082	0.0640364	0.0865424	0.0794726	0.0690735	0.0670699	0.0680994	0.0539224	0.081143	0.0904832	0.261811	0.239513	1.51612	0.37973	0.994012	0.654949	0.492924	0.401572	1.11412	1.23909	0.51025	1.4416
sulfuric acid	0	0.00501493	0.00512403	0.00535639	0.00951535	0.00955085	0.0100727	0.00432977	0.00300719	0.00485043	0.00397505	0.00452344	0.00392024	0.00545796	0.00284244	0.0117121	0.00655777	0.0120815	0.00779977	0.0048819	0.00512763	0.00871734	0.00625639	0.00341087	0.00302526	0.00277518	0.00407253	0.00594601	0.00250264	0.00291019	0	0.00287077	0.00718608	0.00432768	0.00337865	0.00551451	0.0123237	0.0146796	0.0115292	0.00298554	0.00803973	0.00309264	0.0124428	0.00846168	0.0114611	0.00589814	0.00478635	0.0079205
Analyte 234	0	0	0	0.00217801	0.00308126	0	0	0.00225584	0	0.00288947	0.000285417	0.000736252	0	0	0	0.00351708	0	0.00469664	0.00340357	0	0.00400456	0	0.00227608	0.00115754	0.000987334	0	0.00111285	0	0	0.000841929	0	0.00090342	0.00262699	0.00212257	0	0	0.0056961	0.00441654	0	0.00188296	0	0.00200074	0.00670343	0.00083389	0.00327687	0	0.00147678	0.00069151
Analyte 241	0.0185524	0.0177619	0.0370864	0.0143203	0.0424384	0.0317637	0.0244665	0.0122862	0.0130529	0.0290644	0.0180824	0.0146244	0.00763931	0.0252852	0.0142149	0.010751	0.0143592	0.0184108	0.0146632	0.0158507	0.0140075	0.0115911	0.0119917	0.0107008	0.0171694	0.00713462	0.0181524	0.010373	0.00990615	0	0	0.00886867	0.0236842	0.0241759	0.00906962	0.0135257	0.014572	0.0116466	0.0098877	0.0113469	0.0210533	0.0103806	0.0167758	0.00951678	0	0.0195616	0.0114136	0.0100406
N-Methyl-DL-alanine	0.0551856	0.0198428	0.0166926	0.0620388	0.0366362	0.0188254	0.0657307	0.0690003	0.0465382	0.0311376	0.0602368	0.0239418	0.208857	0.0189805	0.0175332	0.0418517	0.037463	0.0834199	0.0397426	0.0199635	0.112817	0.0432881	0.0233151	0.153878	0.0162632	0.0613461	0.0349763	0.00837587	0.082116	0.0237607	0.0467533	0	0.0600216	0.0645556	0.0453383	0.0442454	0.233649	0.350789	0.187033	0.0815281	0.0794569	0.0872586	0.131071	0.283531	0.0447557	0.0785007	0.0623501	0.0656413
Analyte 248	0.166371	0.172725	0.166487	0.199584	0	0.164049	0.229982	0.163226	0.110021	0.148399	0.215198	0.179032	0.384526	0.165421	0.148596	0.162051	0.242192	0.208785	0.187403	0.228778	0.487207	0.290641	0.158287	0.178847	0.146432	0.2447	0.145325	0.178948	0.27141	0.101887	0.165579	0.124288	0.235356	0.22584	0.111977	0.209088	0.282348	0.255323	0.271079	0.187761	0.184989	0.216626	0.195997	0.273466	0.155438	0.168908	0.183475	0.177864
Analyte 249	0.00559694	0.00553254	0.00437099	0.00647531	0	0.00458244	0.00679009	0.00460155	0.0034967	0.00418046	0.00561866	0.00604636	0.010102	0.00433221	0.00432038	0.00458966	0.00720959	0.00505355	0.00475592	0.00562054	0.0118146	0	0.00378367	0.00611789	0.0048997	0	0.00477568	0.00588149	0.00886907	0.00333646	0.00467821	0.00400013	0.0065417	0.00641399	0	0.00644862	0.0070249	0.00701073	0	0.00554535	0.00546207	0.00641113	0.00522419	0.00635395	0.00445814	0.00558718	0.00654084	0.00498298
Methyl Phosphate	0.0763207	0.00906614	0.0176971	0.0151933	0.0224384	0.0284	0.0407884	0.0750841	0.0206576	0.0881374	0.0450977	0.0257176	0.0299736	0.610814	0.43635	0.2975	0.00992319	0.176709	0.0437601	0.0340895	0.031386	0.0344205	0.0221764	0.014628	0.0121341	0.0118274	0.0233625	0.00330777	0.0162699	0.00656865	0	0.0258952	0.0177799	0.0131183	0.00845625	0.0219047	0.0303043	0.0896527	0.130366	0.0567933	0.222903	0.13134	0.0948712	0.030588	0.029247	0.2649	0.0122443	0
Analyte 251	0.0173732	0.0155346	0.0148572	0.017636	0.0152357	0.0136401	0.0211003	0.0148856	0.0104776	0.0148178	0.0157993	0.0161365	0.0267512	0.0132312	0.0163096	0.0134385	0.0215402	0.016482	0.0145316	0.0182805	0.0404319	0.0223675	0.0104585	0.0175198	0.0142555	0.0260108	0.0132107	0.0190737	0.0268782	0.0107193	0.0131958	0.0114082	0.0192709	0.0190982	0.010845	0.018292	0.0211712	0.0206385	0.0219746	0.018263	0.0150807	0.0207057	0.01539	0.0197287	0.0129759	0.0177002	0.0181133	0.0141181
Analyte 254	0.111869	0.111732	0.0955436	0.126062	0.0910519	0.0881572	0.153039	0.0905328	0.0763498	0.0796948	0.108185	0.115159	0.178161	0.0637935	0.0781184	0.0850423	0.139995	0.0968763	0.0758958	0.0997029	0.262481	0.145967	0.0620694	0.137126	0.109225	0.199985	0.0928611	0.14467	0.20481	0.0785307	0.0781249	0.0857144	0.125454	0.132142	0.0853247	0.134817	0.132804	0.136026	0.163299	0.103127	0.0832546	0.124273	0.10398	0.126363	0.0764672	0.10233	0.123318	0.0855657
Analyte 260	0.0299232	0.0203783	0.0142495	0.0221502	0.0232257	0.0260522	0.0236465	0.0138685	0.0182128	0.0168474	0.0222576	0.0215925	0	0.00662845	0.00656581	0.00741301	0.0166363	0.0142321	0.00959027	0.00978664	0.0296536	0.0190982	0	0.0209639	0.0150207	0.026885	0.0232691	0.0160799	0.0195612	0.0118129	0.022356	0.0233603	0.0299806	0.0357028	0.0159296	0.0215071	0	0.0150747	0.0185225	0	0.0137663	0.0144187	0.0168192	0.013599	0	0.0124806	0	0
succinate semialdehyde 1	0.00879696	0.00638271	0.00846824	0.00856559	0.00991765	0.00936929	0.0082668	0.0153901	0.00580671	0	0.00671998	0.00615577	0.0132142	0.0143918	0	0.0151726	0.00595089	0.0111114	0.00658988	0	0.00869365	0.00751873	0	0.00669496	0.00413316	0.00712993	0.00752447	0.00544965	0.0116953	0.00927385	0	0.00964991	0.00580899	0.00801614	0.00672107	0.00794613	0.00733821	0	0.0258222	0.00824102	0.0113724	0.00979784	0	0.0115732	0.00767781	0.0251644	0.00635222	0.0183951
Analyte 264	0.00599716	0	0.00599256	0.00349866	0.00380475	0.00461466	0.00505708	0.00602869	0.00423601	0	0.00335107	0.00309783	0	0.0105309	0.0149681	0.00427846	0.002413	0.0108829	0.00892115	0.0132952	0.0150547	0.0125135	0.00532494	0	0.00360717	0.00442644	0.00570933	0.00311393	0.00458373	0.00486542	0.00338874	0.00206993	0.0121817	0.0109695	0.00167963	0.00421535	0.00537357	0.00734575	0.00375597	0.00835729	0.0123592	0.0096739	0.00673757	0.0022093	0.00229899	0.00948324	0.00335755	0.00580265
Analyte 265	0.0271766	0.0294503	0.0235637	0.0333974	0.0280876	0.0256125	0.0367464	0.0261717	0.0199277	0.0235133	0.0304035	0.0317358	0.0556489	0.0291535	0.026833	0.023376	0.0364214	0.0284821	0.0303139	0.0263073	0.0623089	0.035924	0.0203843	0.0302883	0.0230697	0.0434493	0.0254416	0.0302601	0.0460848	0.0190912	0.0247007	0	0.0308189	0.0345598	0.0202229	0.0304221	0.0365524	0.03483	0.0416075	0.0293867	0.0284669	0.0318309	0.028261	0.0380152	0.0240076	0.0302239	0.0296304	0.0274477
phenylacetaldehyde 2	0.00194786	0.0029171	0.00161176	0.00224885	0.00311846	0.00230982	0.0025913	0.00244924	0.00150057	0.00234117	0.000972712	0.00266359	0.00408577	0.00222554	0.00176837	0.00175027	0.00251357	0.00251038	0.0022382	0.00291413	0.00542701	0.00356861	0.00184067	0.00196254	0.00138805	0.00264469	0.00176713	0.00204306	0.00352432	0.00111692	0.00196562	0.00154118	0	0.00260886	0.00121389	0.00183887	0	0.00264025	0.00316608	0.00208518	0.00206924	0.00244386	0.0022853	0.00276634	0.00172269	0.00213898	0.0024236	0.0021615
Analyte 271	0	0.010386	0.0105623	0.00991332	0.0140899	0.0103774	0.0134798	0.0119793	0.00587021	0.0108436	0.0126677	0.010107	0.025735	0.0148769	0.0144824	0.0100879	0.0148406	0	0.0142746	0.0143338	0.0259112	0.0165709	0.0114397	0.00931614	0.00785517	0.0124475	0.00797818	0	0.0156972	0.00632707	0.0114607	0.00985762	0.0137169	0.0125716	0.00571612	0.0116779	0.0177277	0.0150316	0.0188977	0	0.0137461	0.0138246	0.0114408	0	0	0.0126943	0.0125105	0.0116743
Analyte 273	0.0796534	0.0981602	0.0733	0.124771	0.0796939	0.0772934	0.132658	0.0701475	0.0658885	0.0519811	0.104884	0.107567	0.200903	0.0487601	0.0411411	0.0895029	0.149799	0.0933879	0.0673424	0.0911954	0.228838	0.140671	0.0539383	0.123352	0.102284	0.179959	0.0853156	0.112335	0.171327	0.0557167	0.0738022	0.0681019	0.120281	0.137443	0.0775642	0.143787	0.133105	0.136904	0.13652	0.0750797	0.0728677	0.093799	0.104097	0.13453	0.0648144	0.0683999	0.11023	0.0799663
malonic acid 1	0.205165	0.223283	0.31562	0.185315	0.286989	0.299291	0.216847	0.23496	0.146522	0.334669	0.256411	0.209211	0.162592	0.768353	0.416061	0.435868	0.19235	0.522971	0.46926	0.242403	0.196379	0.212257	0.264037	0.131522	0.25145	0.106937	0.216787	0.218355	0.138509	0	0.392434	0.136625	0.188607	0.216907	0.181216	0.190626	0.236683	0.348106	0.356585	0.404117	0.53695	0.275421	0.341093	0.270882	0.680137	0.683876	0.177783	0.314711
Analyte 275	0.0130403	0.012285	0.0140752	0.0156808	0.0146124	0.0142772	0.018733	0.0138867	0.00964702	0.0172279	0.015508	0.0146951	0.0192343	0.0225948	0.017783	0.0165403	0.0169928	0.0236022	0.0215989	0.0138061	0.0299034	0.0191859	0.0142615	0.0146828	0.0133098	0.0204547	0.0127898	0.0144854	0.0206747	0.0125809	0.0160408	0.0100832	0.0162309	0.0174165	0.0100144	0.0171443	0.0188701	0.0215142	0.0198606	0.0199361	0.0223406	0.0163103	0.0181229	0.0171841	0.0211019	0.023813	0.0147816	0.0152708
N-Ethylglycine 2	0.00300498	0.0039179	0.00791107	0	0.0090437	0.0106105	0.0118299	0.00776005	0.00454972	0.00870132	0.00357407	0.0048646	0	0.0113797	0.00603916	0.0119148	0.0119359	0.014013	0.0135906	0.0078255	0	0.00716173	0.00863498	0.0090515	0.00664165	0	0.00699446	0.00318326	0	0.00707336	0.0117603	0.00368344	0.00591431	0.00474072	0.0038714	0.00926837	0.0149321	0.0180974	0.0143495	0.0109581	0.0126965	0.0104106	0.0144588	0.0152489	0.013289	0.012556	0.00726037	0.0107131
Analyte 278	0.097325	0.129619	0.087035	0.135821	0.0846272	0.0996261	0.150173	0.0784588	0.0867821	0.0788041	0.103095	0.128592	0.201537	0.0754157	0.0762787	0.0906203	0.172146	0.111044	0.0892718	0.0825238	0.216609	0.119381	0.0683812	0.137611	0.101881	0.222119	0.101786	0.131627	0.196554	0.073503	0.0930965	0.0700944	0.109454	0.1229	0.0802848	0.141002	0.151843	0.135051	0.146803	0.0975248	0.0913803	0.112176	0.118489	0.136772	0.0811462	0.102938	0.111717	0.0982429
alpha-ketoisocaproic acid 1	0.0126542	0.0205223	0.00859788	0.020672	0.0119686	0.01624	0.0178841	0.0141883	0.00924484	0.0119126	0.0199351	0.0195854	0.0435644	0.0219918	0.0122184	0.0161453	0.0211463	0.0183857	0.0227216	0.00863594	0.0435261	0.02124	0.0109469	0.0161874	0.0116516	0.0204458	0.0110629	0.0116576	0.0316895	0.0115528	0.0160009	0.0122977	0.0168004	0.0211662	0.00702835	0.014056	0.0218979	0.0238511	0.0186039	0.0175739	0.0212722	0.01706	0.0203297	0.0271281	0.0193383	0.0211493	0.0133744	0.0166031
Analyte 291	0	0.00275065	0.00264882	0.00340397	0.00257037	0.00264976	0	0	0.00183772	0.00255544	0.00277435	0.00266087	0.00386028	0.00238743	0.00361001	0.00235381	0.00398751	0.00267662	0	0	0.00783632	0.00416129	0	0.00382523	0.0029888	0.00444439	0.00201685	0.00360185	0.00655763	0.00293316	0.00251298	0.00191953	0.00277269	0.004353	0.00205966	0.00379258	0.00399083	0.00343627	0.00390194	0	0.0025766	0.00372467	0.00315824	0.00387587	0	0.00319266	0.00398928	0.00199541
valine	4.64636	2.21293	5.11969	3.14902	4.40951	6.24751	5.37197	6.06317	2.5816	7.56758	4.23361	2.31531	1.73501	13.1594	11.065	8.86827	5.94331	12.5876	13.4768	7.93419	4.77329	5.40179	9.16152	4.4735	3.39311	1.88633	3.97679	3.12214	2.68023	5.69868	0	1.56741	4.23491	3.87204	1.56181	5.25045	10.5907	13.9393	6.46971	12.2359	13.2131	11.4737	11.7017	12.8926	15.5725	13.4493	6.33972	9.09687
Analyte 294	0.00265933	0.00441397	0.00305592	0.00386629	0	0.00361613	0.0042342	0.00393088	0.00214097	0	0.00328785	0.00363766	0.00634138	0	0	0	0.00480168	0	0	0	0.00565489	0.00512948	0	0.00333228	0.00300187	0.00433278	0.00309723	0.0037632	0.00568701	0	0	0.00283583	0.00369985	0.00359833	0	0.00423331	0	0.00556543	0.00709005	0	0	0.00345154	0.00407873	0.00535652	0	0.00016292	0.00502174	0
Methylmalonic acid	0	0.0414689	0.0765103	0.0582888	0.0775009	0.0805324	0.0579506	0.0680379	0.0412217	0.109688	0.0460914	0.045323	0	0.37486	0	0	0.0166036	0.356845	0	0.0503121	0	0	0	0	0.0376243	0.0373362	0.051957	0.0424696	0	0	0	0.0385587	0.0483666	0.0446327	0.0309847	0.037088	0.0452312	0.0339727	0.0178452	0	0	0	0	0	0	0	0.0147525	0.0467234
canavanine degr prod	0.299354	0.260174	0.312116	0.295222	0.176935	0.236338	0.314531	0.241964	0.235059	0.314032	0.271594	0.255583	0.300614	0.543936	0.384682	0.293059	0.212877	0.443178	0.450162	0.32735	0	0.275952	0.226079	0.193909	0.267438	0.261335	0.271273	0.277	0.320918	0.256196	0.291658	0.169575	0.255135	0.277038	0.161875	0.21182	0.301568	0.389873	0.330838	0.377195	0.486501	0.378862	0.317671	0.311866	0.334921	0.609614	0.241283	0.309187
2-Butyne-1,4-diol	0	0.00689013	0	0.00724829	0.0035248	0.00257244	0.00659307	0.0123515	0.00201607	0.00973231	0.00160909	0.00774696	0.00548397	0	0	0.00261537	0	0.00264631	0.00296548	0.0016739	0	0	0.00364076	0.00296471	0	0	0.00156273	0.00148409	0.00462406	0	0	0.00204941	0.00217557	0	0.00129018	0.00212786	0.00504285	0	0	0	0	0	0.0056735	0.00546836	0.00808636	0.00112653	0.00365209	0
4-hydroxybutyrate	0.02409	0.0136452	0.0544408	0.0152346	0.0362063	0.0737848	0.0415328	0.100436	0.0207986	0.136554	0.0470214	0.0194559	0	0.404113	0.186696	0.283992	0.0457871	0.409326	0.446318	0.0985716	0	0.0864972	0.146319	0.0416438	0.0387158	0.0208362	0.0413064	0.0210263	0	0.0528184	0	0.0212591	0.0291137	0.0181803	0.0228363	0.0424386	0.124081	0.381025	0.330721	0.234299	0.423632	0.311911	0.223935	0.201978	0.307636	0.488475	0.0288645	0.290693
norvaline	0.0276502	0.00606982	0.03995	0	0.0256529	0.0438586	0.0819665	0	0.0324161	0.0483182	0.0265226	0.00878786	0.095531	0.116958	0.110797	0.0723421	0.0415452	0.116966	0.101916	0.118432	0.163738	0.105301	0.0515741	0.043091	0.0201548	0	0	0.0140448	0.0939809	0.0166664	0.0420819	0.0779619	0.0749086	0.0512274	0	0.0717572	0.133476	0.194104	0.273574	0.14722	0.141082	0.109249	0.166622	0.145545	0.0636141	0.192082	0.0517949	0.0570283
Analyte 331	0.00974312	0.0196808	0.0155941	0.0204876	0.0192117	0.0231148	0.0307849	0.0209165	0.00832039	0.0160492	0.0238509	0.0185555	0.0300842	0.0216878	0.00675125	0.0271327	0.0368932	0.0252949	0.0264445	0.0159581	0	0.0180193	0.0220585	0.0259441	0.0190059	0.0228239	0.0187487	0.0251666	0.0241733	0.0145377	0.0264633	0.0107639	0.0143784	0.0182861	0.0113132	0.0290206	0.0365487	0.0377388	0.0378615	0.0242486	0.0211355	0.0243202	0.0301378	0.0426275	0.0328298	0.0245266	0.0248058	0.0265068
2-ketoadipate 3	0.0166609	0.0337911	0.0328896	0.0374877	0.0380693	0.0422259	0.0656259	0.040659	0.0301479	0.0364052	0.0328126	0.0340111	0.044743	0.0499391	0.0367947	0.0533589	0.0682384	0.0625822	0.0569441	0.043263	0.0427793	0.0461282	0.040588	0.0564321	0.0461154	0.0380229	0.0419412	0.0288772	0.0500063	0.0294453	0.0479851	0.0231332	0.0392628	0.0317432	0.0250929	0.0623567	0.071911	0.0759013	0.071734	0.0520849	0.0553923	0.0527879	0.0641343	0.0749597	0.0558537	0.0536648	0.0505917	0.0536995
Dihydroxyacetone	0.0127506	0.0134567	0.0124056	0.0140226	0.0158176	0.0150461	0.0157844	0.0134494	0.00958127	0.0141776	0.0123599	0.0140412	0.0195647	0.0161047	0.0133477	0.0101536	0.0122411	0	0.0153568	0.0134758	0.0232382	0.0143366	0.0112786	0.0109314	0.0104921	0.0148818	0.011212	0.0131374	0.016583	0.010204	0.012062	0.0102448	0.0127863	0.0131441	0.00881997	0.0116945	0.0136568	0.0147346	0.0153702	0.0130457	0	0.0149933	0	0.0153005	0.0130204	0.0147257	0.0110332	0.0128559
benzoic acid	0	0.0496393	0.0349372	0.0493188	0.0346075	0.0301246	0.0483496	0.0350127	0.0297657	0.0334846	0.0401503	0.0548253	0.0630715	0.0341844	0.0343612	0.0264281	0.0520088	0.0353797	0.0303691	0.0493179	0.0766999	0.0402532	0.0258746	0.0431743	0.0380494	0.0517184	0.0396564	0.0629925	0.060767	0.0309917	0.0282756	0.0324103	0.0417653	0.0504134	0.0373833	0.0484067	0.0443447	0.0411288	0.058578	0.0464787	0.0345674	0.0442452	0.040999	0.0470152	0.0297915	0.0362654	0.0429102	0.0373258
4-Methylbenzyl alcohol	0.0690671	0.128601	0.182723	0.12803	0.193938	0.207268	0.296209	0.168626	0.120749	0.157176	0.0952781	0.101444	0.0608129	0.250597	0.163232	0.220825	0.292351	0.25793	0.243271	0.191223	0.0642757	0.137388	0.170811	0.193015	0.167571	0.0697273	0.180637	0.072819	0.0492549	0.146405	0.191556	0.0547226	0.127947	0.100481	0.113344	0.249634	0.302293	0.301147	0.32502	0.228708	0.228403	0.2344	0.276457	0.303168	0.233913	0.268469	0.185451	0.229364
caprylic acid	0.0307419	0.0170727	0.0445049	0.0298746	0	0	0.042346	0	0.0259001	0	0	0.0244452	0.0243709	0	0	0	0.0286082	0	0	0.0664836	0.0524249	0.0703298	0	0.0261654	0.0248905	0.0264047	0.0330646	0.0265069	0.0326725	0	0	0.0255831	0	0.0332197	0.015227	0.0280291	0	0.071493	0.0730107	0.0853652	0	0.0922835	0.0890692	0	0	0	0.0352136	0.0505394
Ethanolamine	0.652308	0.169668	1.06836	0.479673	0.804496	1.40625	0.888923	1.81248	0.555693	0	0.733113	0.300253	0.17644	4.08787	3.53191	1.57051	0.403866	2.72789	4.9438	1.76075	0.936478	1.79231	2.99629	0.400553	0.428821	0.298052	0.74698	0.316882	0.43071	1.27373	0	0.428842	1.18331	0.607495	0.229126	0.572191	1.57633	1.71572	1.77557	2.06207	3.43126	2.67617	2.23035	0.798717	2.75746	3.11455	0.792466	1.03302
leucine	2.16558	1.00471	2.02012	1.93211	1.79601	1.91709	2.97003	1.8593	1.31941	2.00574	2.02768	1.56633	4.9456	3.14236	1.76794	3.33149	2.01177	3.19698	0	1.6063	5.22061	3.87053	1.57093	2.23879	1.51577	2.29578	0	1.08319	3.11374	0.953018	2.04814	2.39315	2.7738	2.23488	1.10401	1.879	2.4421	4.14909	6.41482	2.0709	2.77983	2.55315	2.07584	3.46392	1.24946	4.07294	1.41713	3.22408
glycerol	1.63994	1.19603	1.12945	1.65775	1.23462	1.26279	1.56035	1.1165	1.04117	1.28336	1.2006	1.22223	1.60218	0.932086	0.811103	0.691341	0.963582	0.808313	0.982763	0.840683	2.20252	1.21971	0.766725	0	0.898436	1.642	0.971981	1.15035	1.56261	0.852901	1.22494	1.03017	1.35203	1.37807	0.718312	1.15358	1.25152	0.790637	2.18659	0.914757	0.834125	1.04114	1.00013	1.24792	0.831943	0.849835	1.22312	0.673139
thymidine 1	0.0772004	0.0326056	0.0816268	0.0261693	0.0756777	0.159212	0.105449	0.0927499	0.0194639	0.12786	0.261992	0.242124	0.0236577	0.260107	0.223668	0.0996942	0.0298097	0.182455	0.356325	0.137824	0.0635868	0.0530062	0.328841	0.0493434	0.248878	0.0354445	0.0506178	0.186688	0.0249869	0.21615	0.165219	0.0281104	0.0988416	0.0750747	0.0651832	0.158194	0.171108	0.201714	0.0270274	0.0805323	0.349396	0.149383	0.162848	0.261753	0	0.0561087	0.171664	0.064356
	0.00609827	0.00662812	0.0060376	0.0103272	0.0140063	0.00645323	0	0.00554697	0.00439628	0.00962743	0.0113153	0.00764381	0	0.0134533	0.0169932	0.00545056	0	0.00443922	0.00473329	0.00961306	0	0.0117296	0.00483562	0	0.00779409	0	0.007424	0	0	0	0.00122485	0	0	0	0	0	0	0.00198446	0.00411664	0.00350209	0.00592799	0	0.0034361	0.00163401	0.00344653	0.00425972	0	0.00573593
2-Deoxyuridine	0	0.308329	0.305311	0.332626	0.292814	0.287944	0.426152	0.309618	0.191192	0.2902	0.339758	0.308454	0.628108	0.320905	0.325924	0.240148	0.374898	0.323075	0.349606	0.318044	0.76498	0.388614	0.258769	0.350076	0.239548	0.495706	0.240327	0.360803	0.567678	0.249205	0.28818	0.288411	0.356282	0.356989	0.184979	0.348731	0.391331	0.378592	0.520696	0.448768	0.311559	0.39969	0.321606	0.462871	0.309302	0.362291	0.386218	0.300405
O-acetylserine 2	0.00606412	0.00622758	0.00690475	0.0073814	0.00853875	0.0065558	0.00584191	0.00489147	0.00391063	0	0.0067809	0.00595062	0.0191003	0.00518138	0.00775254	0.00217913	0.0102121	0.00532392	0.00439109	0.00670275	0.0162325	0.00760647	0.00752858	0.00806485	0.00599605	0	0.00646787	0.00878476	0.00517563	0.00939642	0.00566514	0.005421	0.00536663	0.00638154	0.00616372	0.00503834	0	0.00955601	0.00623929	0.00608565	0.00789753	0.00975039	0.00798201	0.0106912	0	0.00839094	0.00706427	0.0101199
Analyte 386	0.0252778	0.025959	0.022131	0.0304121	0.0247663	0.0234469	0.0334045	0.0254098	0.0175801	0.0237164	0.0282544	0.0261129	0.0502063	0.0273942	0.0277748	0.0237678	0.0335512	0.030153	0.028284	0.0278479	0.0586742	0.0337512	0.0213552	0.0278994	0.0226503	0.0387387	0.0219874	0.0264314	0.0413228	0.0180972	0	0.0187277	0.0306906	0.0314291	0.0165035	0.0305094	0.033489	0.0340817	0.0358895	0.0300583	0.0285121	0.0315272	0.0297128	0.0371511	0.0243994	0.0295203	0.0285287	0.0260513
2-Deoxyerythritol	0.00404396	0.00382677	0.00351161	0.00398161	0.00349148	0.00310059	0.00283	0.00377199	0.00302093	0.00220111	0.00200265	0.00253632	0.00335957	0.00584527	0	0	0	0.00384139	0.00829123	0.00478082	0.00745865	0.00370777	0.00262713	0.00323394	0.00234765	0.00316926	0.0037655	0.00385493	0.00466805	0.00356477	0.00372301	0	0.00308037	0.00415396	0.00354015	0.00454299	0.0039917	0.00518794	0.00382719	0.00473354	0.00752351	0.00370377	0	0	0	0	0.00635202	0
N-cyclohexylformamide 1	0	0.0335459	0.0334886	0.0373145	0.0325476	0.0320672	0.0460941	0.034871	0.0215316	0.0315898	0.0372519	0.0334646	0.0690696	0.0363679	0.0362028	0.0263557	0.0418241	0.0357946	0.0396343	0.0345582	0.0833325	0.0424986	0.0277042	0.0378662	0.0265249	0.0550635	0.0265304	0.0404883	0.0617069	0.0283159	0.0313097	0.0327767	0.0391636	0.0387762	0.0204316	0.0381542	0.0419042	0.0412712	0.0566667	0.0500483	0.0354533	0.043291	0.0350317	0.0502808	0.0340519	0.0407984	0.0422744	0.0335684
Analyte 389	0.0345409	0.0497197	0.0347799	0.0396399	0.0222741	0	0.0253827	0.0122261	0	0.0185351	0.0319424	0.0215367	0.0112812	0	0.0038693	0	0.00346715	0.00388575	0	0	0.00996249	0.00483164	0	0.00364607	0.0325854	0.0139977	0.0390903	0.0528512	0.0338203	0.0463091	0.0158196	0.0223877	0.0349065	0.0366386	0.0421205	0.0287557	0.00556291	0.00795722	0.00478862	0.00602589	0.00629447	0.00883303	0	0.00531108	0.00401688	0	0.00821294	0
Isoleucine	3.76772	1.34643	4.09144	2.19032	3.34308	5.34258	4.19691	5.27809	1.95199	6.44409	3.06175	1.43554	0.603592	11.6908	9.99256	7.89241	4.32586	11.1285	12.0517	6.88403	3.33083	4.44785	8.04025	3.32905	2.59166	1.4665	3.08597	2.24013	2.02757	0	0	1.14895	3.27352	2.81079	1.07758	4.10264	8.82739	11.8578	4.44278	11.0433	11.9404	10.0429	9.92789	10.8704	13.9571	11.8337	5.45502	7.72323
Analyte 395	0.0274971	0.0220457	0.0285211	0.0272049	0.0276029	0.0268163	0.0370887	0	0.0155261	0.0277955	0.0259846	0.0247641	0.0408969	0.0233242	0	0.0287278	0.0298606	0.0326605	0.0294803	0.0362881	0.0671033	0.0435322	0	0.0291688	0.0244475	0.0388274	0.0214241	0.0296657	0.0418915	0.0198228	0.0265399	0.0197806	0.0347846	0.0350454	0.0157504	0.0321959	0.0387339	0.0415869	0.0407638	0.0333277	0.0281691	0.0382456	0.0328548	0.0373913	0	0.0313302	0.0323623	0.0251721
proline	3.77676	1.61664	4.51126	3.2799	3.20442	4.24734	4.20267	5.02111	2.29334	0	4.73227	2.17165	2.77607	11.768	9.69181	8.3354	4.311	11.349	11.4608	5.27459	3.13214	3.74338	7.74316	4.02958	2.84879	2.08659	3.30349	2.96837	2.37373	5.59262	0	2.39903	3.77099	3.71556	1.84174	4.31967	9.09884	13.0581	7.38727	11.2988	11.4218	10.562	11.288	10.4615	0	12.412	4.82953	8.0603
glycine 2	2.42935	0.534469	4.05262	0.606118	2.02557	3.27673	2.66027	3.38753	0.988981	0	2.38619	1.60116	0.18411	9.98883	9.10304	5.56332	1.87356	7.71697	8.93199	4.81673	1.36446	2.88068	4.69294	1.21861	3.29882	0.380367	2.18791	1.54969	0.385303	4.87676	4.55786	0.357793	1.73645	1.68549	0.6595	1.79096	4.37853	6.78666	4.34645	6.9373	8.08121	8.07176	8.10187	2.17695	6.04419	10.123	0.927384	6.57763
Thymol	0.00382314	0	0	0	0	0.00213324	0	0.00217712	0	0.00331046	0.00314439	0	0	0.0132271	0.00534592	0.0141222	0	0.0147943	0.00840354	0.00368755	0.000677608	0.00240304	0.00528433	0.0027655	0.00249179	0	0.00239295	0	0.00112392	0	0	0.00116511	0	0	0.00147167	0.00305323	0.00504988	0.0155313	0.00535301	0.0081728	0.0119745	0.00585261	0.0119996	0.0071388	0	0.0113616	0.00209878	0.00903684
succinic acid	0.944624	0.449614	0.345619	0.521887	2.59652	1.52523	1.10405	2.454	0.520152	2.79856	0.72562	0.642397	0.62561	3.92412	2.02526	1.89463	0.984964	3.34127	2.69315	0.569377	1.08616	0.905465	0.527531	0.259795	0.29741	0.73909	1.06636	0.122377	0.530336	0.646773	0	0.597204	0.679844	0.603528	0.23372	0.695526	0.886736	2.41689	2.13021	1.99741	3.08246	1.83929	2.04332	1.3358	1.66377	0	0.362805	1.70888
Analyte 427	0.0596611	0.0600657	0.0598186	0.0649981	0.0531804	0.0772723	0.074543	0.0571795	0.0310796	0	0.0606394	0.0614468	0.104818	0.10195	0.0844635	0.058829	0.0678035	0.0706969	0.113458	0.0561347	0.12457	0.0656745	0.0515972	0.0639508	0.0440214	0.090598	0.0400173	0.0670827	0.119784	0.0395258	0.0862431	0.0502383	0.0609704	0.0704874	0.034507	0.0645767	0.0706953	0.0861251	0.0871313	0.111572	0.0923928	0.085698	0.0634363	0.095112	0.0834619	0.103267	0.07698	0.0621952
2-amino-2-methylpropane-1,3-diol 1	0.052026	0.0265571	0.0597284	0.0400488	0.0621129	0.0654973	0.0935057	0.0668549	0.0450032	0.0600885	0.0485442	0.0414506	0	0.0746455	0.0713339	0.0735351	0.0983083	0.0895084	0.0840152	0.0723668	0	0.0782447	0.0558608	0.0725605	0.0627266	0.0796309	0.059079	0.0610379	0.0172654	0.0511847	0.0714441	0.018652	0.0395192	0.0136221	0.0414125	0.0829884	0.102267	0.103853	0.103975	0.0846962	0.0872872	0.0880638	0.0888001	0.106746	0.0835693	0.0876856	0.0742302	0.0767743
Analyte 436	0.0180437	0.0139682	0.0149864	0.0139822	0.0136801	0.0134461	0.019165	0.0138066	0.00866632	0.0133362	0.0146376	0.0134736	0.0281438	0.0188905	0.0169086	0.0114583	0.0170849	0.0154999	0.0183478	0.0135463	0.0329355	0.0159026	0.0127606	0.0153432	0.0112942	0.0223491	0.0112248	0.0174919	0.0237304	0.0126537	0.0138633	0.0118942	0.0143346	0.0152442	0.00818549	0.0151585	0.0186891	0.0179238	0.0240783	0.0216151	0.0171408	0.018189	0.0153856	0.0212169	0.0176812	0.0190067	0.0157849	0.0154999
Analyte 439	0.0212532	0.0183972	0.0200473	0.0196984	0.0171474	0.0190837	0.0228469	0.0171626	0.0106504	0.0168561	0.0182209	0.0194068	0.0331851	0.0191724	0	0.0137143	0.0206782	0.0167458	0.0213228	0.0150087	0.0397854	0.0201341	0.0137423	0.0205928	0.0135632	0.028729	0.0126298	0.0211459	0.0354965	0.0143191	0.0192001	0.0155447	0.0187095	0.0216487	0.0107346	0.0193865	0.0220817	0.0227141	0.0258228	0.028043	0	0.0234105	0.0176546	0.0281847	0.0218846	0.0202453	0.022591	0.0182508
Analyte 440	0.00435939	0.00356857	0.00467854	0.00368326	0.00483086	0.00439238	0.00578018	0.00473095	0.00209445	0.00434878	0.00438768	0.00338091	0.00683023	0.00533248	0.00570401	0.00402928	0.00450968	0.00523897	0.004934	0.0055869	0.00908362	0.00539953	0.00410944	0.00402906	0.0031939	0.00541834	0.00313347	0.00318471	0.00529688	0.00271783	0	0.00352893	0.00489139	0.00449353	0.0021644	0.00414425	0.00596589	0.00561181	0.00562931	0.00539257	0.00565002	0.00572587	0.00460676	0.00703902	0	0.0055747	0.00423511	0.00422648
picolinic acid	0.0177168	0.0124617	0.013949	0.0185094	0.014357	0.0138799	0.0190914	0.0192089	0.0130186	0.0143904	0.0122275	0.0122982	0.0189871	0.0199839	0.0161902	0.0133484	0.0169118	0.0179176	0.0174544	0.0174571	0.0340856	0.0207417	0.0094798	0.0140045	0	0.0178839	0.0144588	0.012326	0.0191889	0.0119221	0.0140772	0.0133863	0.0186351	0.0180343	0.0109271	0.0152284	0.0209889	0.023691	0.0224439	0.0167277	0.02176	0.0184853	0.016988	0	0.0194496	0.0201151	0.0146843	0.0154458
D-Glyceric acid	0	0.343279	0.343468	0.365028	0.325025	0.316287	0.474327	0.340824	0.211335	0.317888	0.374323	0.342778	0.701203	0.381461	0.378873	0.262042	0.417743	0.35928	0.397822	0.350379	0.852535	0.425429	0.287274	0.383104	0.264347	0.555474	0.264515	0.401236	0.630264	0.278929	0.32806	0.320064	0.392033	0.395705	0.203105	0.381556	0.436756	0.423146	0.574786	0.518347	0.364517	0.441263	0.357098	0.521662	0.381672	0.420609	0.416594	0.338147
1-Methylhydantoin 1	0.0270251	0.0131263	0.0349046	0.0214469	0.0448182	0.0230207	0.0424309	0.0333977	0.0297977	0.0347452	0.0213373	0.0200079	0	0.0452349	0.0632094	0.015868	0.0455456	0.0224608	0.0283804	0.0537885	0.00948837	0.033956	0.0352446	0.0313346	0.0283924	0.0327313	0.0354299	0.0327347	0.00898061	0.014448	0.0231331	0.0130265	0.0239138	0.0104624	0.0232172	0.0345435	0.0418009	0.0210808	0.0435289	0.0267359	0.0259408	0.0410924	0.0193044	0.0451009	0.0144412	0.0244282	0.0366578	0.0330474
Itaconic acid	0.025207	0.0367714	0	0.187064	0.0175618	0	0.0241193	0.17348	0.062205	0	0.232442	0.0157097	0.0554439	0	0	0	0	0	0	0	0.106497	0.0308228	0	0.0159939	0	0.0677167	0.0664938	0	0.177305	0	0.0109741	0	0.0707034	0.048873	0.0692417	0.0153065	0.0445685	0.0134264	0	0.0159014	0.0255936	0.0529663	0.0320377	0.0243378	0	0.00802247	0.046775	0.0333462
Allylmalonic acid	0.00438848	0.00332215	0.00423539	0.00390812	0.0042549	0.00405092	0.00428341	0.00398314	0.00295944	0.00507565	0.00392562	0.00326671	0.00441736	0.00507202	0.00628638	0.00383309	0.00366252	0.00479238	0.0046927	0.0049483	0.00933822	0.00533586	0.00348747	0.00317409	0.00291348	0.00418795	0.00284846	0.00343682	0.00487708	0.00285372	0.00428737	0.00292278	0.00518239	0.00458503	0.00256087	0.00367416	0.00482559	0.00520377	0.00513423	0.00504434	0.00486483	0.005515	0.00415576	0.00509045	0.00440839	0.00638457	0.00409988	0.00415841
uracil	0.854904	0.14244	0.193802	0.412618	0.16927	0.476884	0.55991	0.749087	0.268786	0.832368	0.483787	0.312381	1.18781	1.25851	0.922921	1.08741	0.76001	1.51762	1.44864	0.658451	1.58214	0.800069	1.05396	1.43199	0.195089	0.742134	0.396967	0.146162	0.697772	0.412671	0.87987	0	0.773947	0.371502	0.34161	0.795515	1.84822	2.62235	2.4418	1.37989	1.60981	1.21022	1.7091	2.02426	1.85801	1.52934	0.889736	1.02685
Analyte 458	0.00444187	0.00344697	0.00358429	0.00455219	0	0.00205061	0	0.00245396	0.00251036	0	0	0	0.00402348	0.00271036	0.00335617	0.00258603	0.00472788	0.00345353	0	0.00282186	0.00761931	0	0.00188135	0	0	0	0.00312047	0	0	0.00171873	0	0.0018581	0.00475114	0	0	0.00254041	0	0.00601521	0.00638914	0.00294792	0	0	0.00262688	0	0	0.00366363	0	0.00224177
Analyte 459	0.0713621	0.0747374	0.064534	0.0984832	0.0716747	0.0686893	0.111896	0.0652544	0.0551462	0.0534802	0.0862922	0.085833	0.15353	0.046984	0.041748	0.0876447	0.126092	0.102863	0.0692877	0.097454	0.212651	0.139035	0.0598553	0.107969	0.10026	0.140942	0.0731073	0.0869269	0.131792	0.0496661	0.0704023	0.0583309	0.109556	0.109884	0.0659884	0.118374	0.132965	0.136108	0.12407	0.074335	0.0760951	0.0937917	0.10789	0.122189	0.0675645	0.0727077	0.0951989	0.0808275
Analyte 461	0.0110952	0.0241982	0.0114311	0.0251342	0.014422	0.0122361	0.0250976	0.0132832	0.0104755	0.00629436	0.0155236	0.0237082	0.0452437	0.00444834	0.00697462	0.00784952	0.03966	0.00965343	0.00660053	0.0108114	0.0364173	0.0177901	0	0.0310352	0.0174102	0.042799	0.0149177	0.0245414	0.0365194	0.00948568	0.00954677	0.01544	0.0214078	0.0232408	0.0144768	0.028259	0.0247656	0.015676	0.0182092	0.00981277	0.00628914	0.011096	0.0167324	0.0172242	0.00842073	0	0.024486	0.010067
Analyte 464	0.0264877	0.0281493	0.0233925	0.0279775	0.0216398	0.0213007	0.0374975	0.0215022	0.0190718	0.0243357	0.0243786	0.0279882	0.0372903	0.0171338	0.0247295	0.0192193	0.0354746	0.0273094	0.0202148	0.026531	0.0658232	0.0346332	0.0157444	0.0361325	0.0243139	0.0524035	0.0227592	0.0342369	0.045945	0.0175817	0.0200842	0.0178083	0.0318157	0.0305792	0.0194958	0.0314932	0.0370429	0.0312834	0.0383878	0.0284973	0.0211438	0.0343771	0.0279248	0.0277334	0.0175497	0.0287245	0.0305717	0.0216699
Analyte 468	0.0304252	0.0296265	0.0308297	0.0317114	0.0294107	0.0280407	0.0387547	0	0.0180028	0.0327486	0.0314921	0.0301775	0.0477971	0.0327637	0.0361392	0.0257361	0.034982	0.0335811	0.035868	0.0342016	0.0647869	0.0386686	0.0246834	0.0329822	0.0261755	0.0351101	0.0241705	0.0327448	0.0426006	0.0245498	0.030371	0.0229528	0.0363099	0.0346421	0.0168938	0.0318057	0.039659	0.0396184	0.043575	0.0406725	0.03439	0.0418906	0.031528	0.0430594	0.0303893	0.0395706	0.035232	0.0291348
Analyte 471	0.0110334	0.00505702	0.0099775	0.00992632	0.0076589	0.00913052	0.013405	0.0104793	0.00725002	0.0104425	0.00986352	0.00863262	0	0.0109719	0.0108584	0.00924285	0	0.0115868	0.0115813	0.0115656	0.0249282	0.0145039	0.0080687	0	0.00926723	0.012596	0.00860727	0.00965626	0.0148836	0.0077126	0.00901818	0.00692748	0.0127179	0.0131884	0.0053725	0.0109081	0.0134754	0.0140288	0.0133255	0.0125152	0.0111577	0.0139764	0.0116015	0	0.00739746	0.0128882	0.011161	0.0105539
fumaric acid	0.0438523	0.0315447	0.048494	0.0196961	0.0341026	0.0647683	0.0433933	0.0402862	0.0265854	0	0.0333696	0.0448348	0.0365941	0.15484	0.0894113	0.123289	0.0373665	0.105279	0.115131	0.0495626	0.055235	0.0647768	0.0333553	0.031351	0.0353248	0.0239655	0.0350661	0.0196118	0.0172274	0.0310261	0	0.021887	0.0286307	0.0296574	0.0236762	0.0283688	0.0685328	0.0736679	0.183715	0.0579435	0.101388	0.101299	0.14141	0.0474012	0.0536122	0.181458	0.0206044	0.103665
Pyrrole-2-Carboxylic Acid	0.0141775	0.00621565	0.0145791	0.0079482	0.00771493	0.0112469	0.0117099	0.00875081	0.00779406	0.0169998	0.00720751	0.00589869	0	0	0.0137301	0.00874684	0.00596097	0.0188834	0.0157915	0.0143196	0	0.0101857	0.0099479	0.00837761	0.00600551	0	0.00895135	0.00627903	0.00812748	0	0.0130251	0.00605964	0.0104925	0.0102212	0.00635385	0.00820985	0	0.012944	0.0113011	0.0129786	0.0204816	0.0133533	0.0125211	0.00683061	0.0179682	0.0172571	0.00789318	0.00911228
Citraconic acid 4	0.0140127	0.011142	0.0141466	0.0123758	0.0144027	0.0141202	0.0160608	0.0134415	0.00893738	0.0171543	0.0131053	0.0113491	0.0144975	0	0.0190159	0.0109158	0.0117312	0.0172351	0.016468	0.0179944	0.0288001	0.0190454	0.0121712	0.0111449	0.00988907	0.0137293	0.0102809	0.0120673	0.0158825	0.00967258	0.0139528	0.008907	0.015155	0.0142124	0.00811727	0.0116341	0.0170121	0.0175026	0.0198243	0.0173844	0.0170305	0.0186088	0.0137111	0.0158191	0.0146307	0.0217624	0.0120684	0.0130543
Analyte 478	0.00243718	0.00189633	0.00187212	0.0021933	0.00195881	0.00235935	0.00232354	0.0017421	0.00162928	0.00182483	0.00188125	0.00190942	0.00226567	0	0	0.00130718	0.00190054	0.00257732	0	0.00215799	0.00470597	0.00150912	0.00134423	0.00151147	0.00221942	0	0.00205967	0.00206094	0.00277665	0.00269592	0.00214054	0	0.00200513	0.00163828	0.00161648	0.00159051	0.00228131	0.00308977	0.00245876	0.00180227	0.0024563	0.00225572	0.00182879	0	0.00287994	0	0.00178504	0.00172829
Analyte 480	0.00971474	0.00526647	0	0.00776262	0	0.0139731	0	0.0228037	0.00688748	0.0211479	0	0	0	0.0349485	0.0137175	0.0183312	0	0.0289688	0.0253819	0	0	0.0213708	0.0126874	0	0	0	0	0	0	0	0.0198871	0.00947873	0	0	0	0	0	0.0278045	0	0.0201646	0.0325191	0.013348	0.0125513	0.015384	0.0176417	0.0314118	0.00911333	0.0167024
serine 1	1.40418	0.677504	2.27565	0.492127	1.7319	2.33564	1.76748	2.16577	0.497133	3.64241	1.49118	0.97488	0.156382	1.96248	6.06108	4.78205	1.53178	5.5821	7.08183	2.97863	0.788633	1.84288	3.47964	0.971912	1.87174	0.492292	1.35975	1.0705	0.352377	2.80989	3.48571	0.322234	0.911078	0.912763	0.581577	1.41927	3.18742	4.83195	2.55338	5.16901	5.59214	5.17674	5.27908	4.00316	1.69745	6.99982	1.01304	4.69994
Pelargonic acid	0.00732013	0.00834666	0.00721574	0.00857357	0.00697848	0.00627619	0.0102471	0.00926647	0.00372054	0.00566133	0.00966936	0.00956429	0.0142817	0.0108325	0	0.00640517	0.01517	0.00829234	0.00665294	0.00994391	0.0143114	0.00844085	0.00679865	0.00845345	0.0100088	0.0115868	0.00768472	0.0138893	0.0140365	0.0088334	0.00687445	0.00572885	0.00803057	0.007986	0.00701657	0.00768226	0.0122535	0.0119362	0.012609	0.00689786	0.0100695	0	0.00808486	0.0125869	0	0.00700565	0.00794322	0.0109931
3-Hydroxynorvaline 2	0	0.0301297	0	0.0443306	0.0405921	0	0	0	0.0391805	0.0741642	0.043707	0.0451258	0.035735	0.0385261	0.0368179	0.0619854	0.0444144	0.089967	0.0412637	0	0.0933803	0.070788	0.0545608	0.0432464	0.0476815	0.0473542	0.0494367	0	0	0.0244514	0.0594672	0.0393855	0	0	0.0314405	0	0.0688026	0.088108	0.0745688	0	0.0908482	0.07841	0.0749379	0	0.0751408	0.0138539	0.0489455	0.0641699
cycloleucine 1	0.0309898	0.0155962	0.013807	0.0581503	0.0164784	0.0131911	0.0315438	0.0285961	0.0224953	0	0.0281518	0.0118422	0.0231175	0	0	0	0.0131572	0	0	0.0125318	0.0184283	0.014377	0	0.0146392	0.00868564	0	0.0175981	0.00839442	0.0261456	0.0146852	0.0153375	0	0.0249512	0.020102	0.0164335	0.0174176	0.0264041	0.0355932	0.0288271	0	0	0.0213066	0	0.0195773	0	0	0.0194255	0.0132869
Analyte 497	0.00913937	0.00853975	0.0108126	0.00835902	0.00720239	0.00905895	0.0110323	0.00834237	0.00560617	0.0087479	0.00898044	0.00826303	0.0145383	0.0130967	0.0117772	0.00937433	0.0101662	0.0117731	0.0144387	0.00958484	0.0206517	0.0111981	0.00954131	0.00968324	0.00786737	0.0122639	0.00611953	0.00984801	0.0147578	0	0.0087262	0.00776249	0.00957643	0.00933228	0.00530086	0.0097923	0.0114922	0.0127138	0.0140632	0.0163845	0.0130336	0.013424	0.0124588	0.012915	0.0143063	0.013621	0.00997627	0.0102145
3-Cyanoalanine	0.0297438	0.01443	0.0482007	0	0.0113632	0.044305	0.0223344	0.0193326	0.0129913	0.0606554	0.0207577	0.0119019	0	0.166839	0.126343	0.0757732	0.00917955	0.0995103	0.152701	0.0438436	0	0.0138832	0.0612103	0.00754238	0.0330178	0	0.0269039	0.0275488	0	0	0.062685	0	0.0143915	0.018325	0.0147051	0.0222953	0.0194177	0.0397293	0.0133558	0.100151	0.109316	0.0819659	0.0702297	0.0114527	0.173236	0.135532	0.0154536	0.0646755
Analyte 500	0.0083283	0.0102916	0.00753837	0.0106583	0.00839011	0.00834547	0.011789	0.00708415	0.00666685	0.00747833	0.0095363	0.00968839	0.0156123	0.00870368	0.00748645	0.00907097	0.0124241	0.010637	0.0100759	0.0100055	0.0194148	0.0128575	0.00653242	0.0107636	0.00893721	0.0147048	0.00820674	0.00981904	0.0133258	0.00576018	0.00882514	0.00587663	0.0103967	0.011743	0.0068897	0.0128702	0.0140051	0.0121718	0.0119446	0.00898201	0.00925976	0.0103707	0.0101162	0.0124809	0.00804754	0.00925889	0.00988498	0.00861212
Tartronic acid	0.0128537	0.00986923	2.37569e-07	0.0147733	0.0146035	0.0067152	0.0154832	0.0105162	0.00862044	0.00316193	0.00634346	0.00567162	0.000848985	4.32153e-05	4.7104e-07	2.17043e-05	1.86099e-05	0	3.35008e-05	3.80166e-05	2.12887e-06	0	0.000191807	0	0.00467093	0.00463435	0.0120348	0.00924229	0.00608879	0.0113386	0.00784119	0.0122639	0.00583495	0.0192941	0.00991472	0.00789451	0.00720943	0.0145042	0.0105217	0.00803108	0	0.00649286	0.00398144	0.00651399	0	0.00317049	0.00650961	0
L-Allothreonine 1	0.889042	0.399151	1.16964	0.465296	0.900885	1.30324	1.11479	1.34171	0.428765	1.84844	0.972276	0.465952	0.144482	3.36956	2.89943	2.30522	1.08736	3.11086	3.42526	1.70679	0.713744	1.09209	2.08226	0.788508	0.800093	0.315057	0.787736	0.63803	0.353827	1.46078	0	0.292087	0.733062	0.684922	0.352819	1.03355	2.18109	3.26455	1.52823	2.98961	3.23092	2.84143	2.89191	2.7613	3.82951	3.47618	1.01928	2.27169
threonine 1	0.00724544	0.00953351	0.00775044	0.00976745	0.00696787	0.00701794	0.00839507	0.00570076	0	0.00494388	0.00584322	0.00658754	0.00653865	0	0.00427099	0.00366932	0.00749495	0.00686412	0.00551456	0.00642047	0.0104554	0.00668462	0.00336935	0.00654524	0	0.00943034	0.00779851	0.00843921	0.0128481	0.00880207	0.00539232	0.00690452	0.00800954	0.0102457	0.00700415	0.00797555	0.00779384	0	0.00660754	0.00709081	0.00875512	0.00605571	0.00501778	0	0	0	0.0110411	0.00513908
Analyte 531	0.00338903	0.000112345	0.00276871	0.000133895	0	0.000448239	0.00120197	0.00284735	0.000106076	0	0.00160355	0.000125964	0.000589125	0.00336903	3.37251e-05	0.00169437	0.00140177	0.00283819	0.00336099	0.0049187	0.000625864	0.000625665	0.00268071	0.000106616	0	0.00032919	7.67289e-06	0.000266067	0.000168729	0.000295004	0	0.000281695	7.88618e-05	0.000214339	0.000135547	0.000454244	0.00155946	0	0.00185599	0.00083986	3.71235e-05	0.000597674	0.00229813	0.00432962	0.00172915	0.00403618	0.000389125	0.00202379
Analyte 535	0	0	0.00379634	0	0.0027348	0.00259986	0.00377238	0	0	0	0.00351426	0.00393264	0.00517315	0	0	0.00251826	0.00301268	0	0.0033886	0.00320687	0.00817323	0.00326441	0	0	0.00375354	0.00260243	0.00221297	0	0.00729198	0	0.00289866	0	0.0043401	0	0	0.00234724	0.00318432	0.00428618	0.00459531	0.00382725	0	0.00200382	0.00379534	0.00495429	0	0	0.00267758	0.00183491
Analyte 536	0.0049114	0.00502647	0.00466466	0.00452878	0.00522878	0.00458711	0.00516079	0.00287314	0.00480628	0.00420464	0.00602862	0.00635432	0.00457334	0.00532333	0	0.00202768	0.00369451	0.00408368	0.0056401	0.00528425	0.00622446	0.00572563	0.00426584	0.00322539	0.00586476	0.00285354	0.00531137	0.0053059	0.00452108	0.00590337	0.0031319	0.00326532	0.00438772	0.00564832	0.00488046	0.00420277	0.00503232	0.0046337	0.00421802	0.0029813	0.00763598	0.00660801	0.00594833	0.00319613	0.00316035	0.00788459	0.00363095	0.00999746
Analyte 537	0.033032	0.0328489	0.0348013	0.0397791	0.0320278	0.0331678	0.0494218	0.036298	0.0253978	0.0338152	0.0373924	0.035503	0.0526235	0.0365609	0.0440895	0.0381021	0.0445438	0.049997	0.0403448	0.0445206	0.073921	0.0503122	0.0272766	0.0395818	0.0363657	0.0484294	0.0326926	0.0342488	0.0523666	0.0287362	0.0354916	0.028925	0.0465251	0.04504	0.0254219	0.0438166	0.0519811	0.0572423	0.0534448	0.0423096	0.045171	0.0484547	0.0492361	0.0484172	0.0394236	0.0433775	0.0418704	0.0360099
thymine	0.131355	0.0456908	0.0851342	0.0625971	0.109811	0.170752	0.148143	0.190432	0.048161	0.291049	0.249493	0.182769	0.0893641	0.803925	0.384779	0.3093	0.0957009	0.522501	0.895256	0.180864	0.234564	0.124409	0.349632	0.111128	0.171162	0.0621294	0.0858745	0.146001	0.0909321	0.158356	0	0.130899	0.180583	0.118368	0.0690719	0.172467	0.437356	0.911513	0.153625	0.398219	0.892652	0.321202	0.42313	0.565614	0.842641	0.213849	0.221088	0.104028
Analyte 539	0.0168537	0.0104366	0.0136076	0.00978504	0.0102599	0.0180854	0.0159605	0.0141341	0.011959	0.0208368	0.0104457	0.0107702	0.00786623	0.0365128	0.02116	0.0134188	0.00781144	0.0239648	0.0332391	0.0183938	0.0144562	0.0175044	0.0140198	0.00725479	0.0111132	0.00692782	0.0127607	0.00743938	0.0105393	0.0124301	0.0198596	0.0105804	0.0129531	0.0128977	0.00767847	0.00971573	0.0139355	0.0200624	0.00989335	0.0200016	0.0374121	0.012298	0.0131756	0.0134117	0.0197824	0.0288506	0.00855533	0.0146233
Biphenyl	0.0136606	0.0124829	0.0118437	0.0145828	0.0151673	0.0153941	0.0132905	0.0116971	0.0105972	0.0160782	0.0134033	0.00991619	0.014777	0	0.0137499	0.0150789	0.0118189	0.0324868	0.0200233	0.0164722	0.0180263	0.013705	0.0165135	0.00997062	0.00820785	0.00686292	0.0132646	0	0.00917856	0.0134418	0.0168091	0.0119579	0.0131467	0.0130882	0.00922351	0.011124	0.0198531	0.0242489	0.0170254	0.0194919	0.0283927	0.0141844	0.0222817	0.020165	0	0.0255412	0.0115765	0.0123895
Glutaric Acid	0.0163913	0.00279442	0.0135454	0.00782662	0.00585404	0.00899211	0.00598202	0.00451574	0.00997516	0.0115472	0.00792845	0.00420216	0.00405316	0	0.00511154	0.00467175	0.00337506	0.0126062	0.0080148	0.00791039	0.00662842	0.00495118	0.00609922	0.00256706	0.00404374	0.00191901	0.00695018	0.00472833	0.00424655	0.00733355	0.0109156	0.0056416	0.00624601	0.0102113	0.00298612	0.00416992	0.00511813	0.0062477	0.00442513	0.00544688	0.00879854	0.00876978	0.00433966	0	0	0.00933048	0.00418852	0.00318411
Analyte 542	0.119221	0.0925569	0.0982266	0.118267	0.0840509	0.124081	0.157379	0.103963	0.0818812	0.0963116	0.104888	0.13038	0.238481	0.138188	0.15674	0.0967826	0.140051	0.164212	0.128184	0.117806	0.198619	0.161399	0.0769917	0.166255	0.103484	0.110124	0.0915503	0.121889	0.148357	0.0818779	0.120144	0.100988	0.120837	0.149507	0.0617268	0.143377	0.181881	0.175619	0.173644	0.144186	0.11596	0	0.142887	0.153864	0	0.124584	0.13213	0.120422
Analyte 543	0.00365968	0.0028617	0.00113228	0.00445232	0.00122935	0	0.00392278	0.000949671	0.00189945	0.000561791	0.00306316	0.00303255	0.0150175	0.000819571	0.000849196	0.00132132	0.00299397	0.00144478	0	0.00126431	0.0168002	0	0.000268337	0.0044928	0.00201828	0.00729632	0.00284372	0.00228572	0.00950608	0.00062761	0.000896402	0.00578699	0.00455153	0	0.00209504	0.0034645	0	0	0	0	0.00122804	0.00247571	0.0014514	0	0	0.00237669	0.00250443	0.00153935
Analyte 545	0.00972454	0.0107568	0.00832254	0.00844449	0.00866234	0.00986252	0.0100076	0.00801421	0	0.00881456	0.0134068	0	0	0.00500679	0.00323051	0	0.00405362	0.00490343	0.00477956	0.00281449	0	0	0	0	0.00894941	0.00426406	0.00663182	0.017886	0.00661562	0.0089633	0.00704879	0.00715131	0.00687542	0.00554812	0.0122121	0.00757979	0.00879092	0	0.00673484	0.00297543	0.00450931	0.00410353	0.00919423	0	0.00475475	0.00393497	0.0064856	0.00225369
3-Methylglutaric Acid	0.0218652	0.015009	0.0197908	0.010816	0.0137471	0.0213603	0.0175684	0.0141087	0.0134429	0.0272916	0.0121153	0.0144927	0	0.0430491	0.0265196	0.0195463	0.0109263	0.0238164	0.0420557	0.01953	0.0136923	0.0169717	0.0161668	0	0.0162886	0.00655066	0.0162665	0.0102556	0	0.0197176	0.0254023	0.0106164	0.014488	0.0150846	0.0113881	0.0118408	0.0153464	0.0228985	0.0117374	0.0211702	0.0396904	0.0159805	0.0196191	0.0180383	0.0319599	0.0354789	0.00952362	0.0180189
1-Indanone 2	0.0502155	0.0302392	0.0706431	0.0432326	0.0436727	0.0793972	0.0626059	0.109	0.0266692	0	0.0568038	0.0274663	0.0253005	0.104856	0.126952	0.0479361	0.0288166	0.077968	0.116833	0.0666471	0.11301	0.071633	0.0572282	0.0453566	0.0268372	0.0370462	0.0404926	0.0276685	0.0550505	0.0511101	0.0941089	0.0347897	0.0784851	0.0612466	0	0.052828	0.0630317	0.0784849	0.0358533	0.108648	0.108655	0.0962276	0.051917	0.0638971	0.0912972	0.115634	0.0676023	0.0514335
Biuret 3	0.0456651	0.0225721	0.0430843	0.036448	0.0314096	0.0399053	0.0490334	0	0.0234517	0	0.0418041	0.0343548	0.0430085	0.0502777	0	0.0301362	0	0.0406171	0	0.0429617	0	0.0470268	0.0344351	0.0261563	0.0267347	0.036806	0.0287849	0.0366442	0.0423264	0.0328487	0.0443453	0.0356451	0	0.0433303	0.0128193	0.0422833	0	0	0.0536752	0.0601678	0	0	0	0	0.0442365	0.0528489	0.0444847	0.0361891
Analyte 562	0.0626991	0.0330644	0.0455963	0.0404036	0.0307613	0.0305371	0.0525448	0.0217347	0.0291996	0.0274526	0.0495197	0.0405713	0.0267109	0.04775	0.0372236	0.0449578	0.0549655	0.051461	0.057323	0.0358571	0.0497942	0.0432033	0.0307965	0.0492463	0.0446892	0.031363	0.0481857	0.0288063	0.0303419	0.049675	0.0403498	0.0207457	0.0328935	0.0418833	0.0211251	0.0533467	0.0568289	0.0593987	0.0607851	0.0540841	0.0552975	0.0640414	0.0520937	0.0538248	0.0364001	0.056885	0.0395555	0.0549242
L-Threose 1	0.0123284	0.00351925	0.0103157	0.0156131	0.0126325	0.000245942	0.023334	0	0.00537545	0.0069431	0.00373598	0.00757763	0.00599765	0.00625972	0.00492252	0.0264916	0.00222596	0.022615	0.00912084	0.00484446	0.0187554	0.0133103	0.0182684	0.0341527	0.00255483	0.00887563	0.0124885	0.00708694	0	0.00893081	0.0119589	0.0115061	0.00294019	0.010071	0.0097446	0.00498025	0.0199028	0.0356048	0	0.0110583	0.0136633	0.0120578	0.0171481	0.0192089	0.0167743	0.030579	0.0195209	0.00694294
2-Deoxytetronic acid	0.0164008	0.0171412	0.0145675	0.0106133	0.0118398	0.0128059	0.00747067	0.0043733	0.0126714	0.00760539	0.0094983	0.0137118	0.00393522	0	0.00124066	0	0.00238456	0.00175299	0	0.00136457	0.00232398	0.00121165	0.00135199	0	0.010109	0.00475824	0.0130903	0.0130443	0.0059045	0.0139453	0.00591207	0.00699134	0.00522309	0.010527	0.0129729	0.00678185	0.00375259	0.0037045	0.00303518	0	0	0.00386638	0.00267699	0.00232193	0.00190678	0.00206818	0	0
beta-Alanine 2	0.0556899	0	0.0518286	0.0579274	0.046788	0.0482137	0.074973	0.0555542	0.0376317	0.0530239	0.0569015	0.0534927	0	0.0555807	0.0603984	0.0502856	0.0550812	0.0638283	0.0616791	0.0602649	0.127497	0.0763124	0.0421248	0.0547486	0.0501868	0.0743362	0.0469007	0.0533721	0.0863604	0.0415164	0.049924	0.0393021	0.0653402	0.0675263	0.0317051	0.0639461	0.0722136	0.0754497	0.0735338	0.0649396	0.0591581	0.0696813	0.061825	0	0.0432204	0.0642172	0.0587327	0.0531965
3-hydroxy-L-proline 1	0.0466275	0.0279921	0.0481103	0.0217885	0.0373445	0.0747499	0.0405507	0.0444055	0.0302051	0	0.0294476	0.0232674	0.00706965	0.172687	0.0581746	0.0690545	0.0106578	0.106398	0.134149	0.0515613	0.013596	0.0350845	0.0513303	0.010155	0.0297017	0.00929815	0.0387152	0.0148573	0.0129113	0.0403033	0	0.012703	0.0360227	0.0246827	0.0190425	0.0191032	0.0189124	0.0520413	0.00817703	0.0679276	0.14138	0.0309252	0.0246429	0.0311337	0.0711056	0.117033	0.0175041	0.0489231
Analyte 575	0.00958895	0.00875519	0.00718416	0.0104532	0.00920166	0.00950315	0.0136796	0.0111344	0.00731637	0.00967311	0	0.00955354	0.0208167	0.0134985	0.0152199	0.0119114	0.00948173	0.0164579	0.0155787	0.0140352	0.0228712	0.0148822	0.0110753	0.00994274	0.00741446	0.0119183	0.00774162	0.00758483	0.0167362	0.00657707	0.010805	0.00964801	0.0107939	0.0100227	0	0.0118188	0.0155202	0.0177235	0.0177074	0	0.016908	0.0171247	0.0132857	0.0213264	0.0125944	0.0183168	0.0108641	0.0135293
Analyte 576	0.00352701	0.002674	0.00360163	0.00325841	0.00384654	0.00324944	0.00461541	0.00342287	0.00239449	0.0037143	0.00374168	0.00297541	0.00537856	0.00340144	0.00396524	0.00330544	0.00358928	0.00430898	0.00353014	0.00491814	0.00860539	0.00564096	0.00313527	0.00269213	0	0	0.00241	0.00317688	0.00408052	0	0.00320597	0.00227123	0.00448934	0.00387578	0.00169465	0.00351173	0.00459981	0.00518571	0.00451691	0.00440203	0.0041631	0.00465481	0.00387825	0.00454179	0.00358377	0.00436826	0.0031918	0.00302189
Analyte 579	0.0113506	0.00835002	0.0111726	0.009527	0.0130201	0.0110607	0.0138424	0.0116609	0.00634598	0.0123956	0.0109358	0.00918407	0.0150565	0.010686	0.0123794	0.0103781	0.0113869	0.0136191	0.0125676	0.0150716	0.0274339	0.0188818	0.00918479	0.00813601	0.00917443	0.0109122	0.00806499	0.0100059	0.0134326	0.00703943	0.00988857	0.00739521	0.0133481	0.0125385	0.00593025	0.0105984	0.0162702	0.0168745	0.0166213	0.0131228	0.0127658	0.0147662	0.0126192	0.0147632	0.0111874	0.0134123	0.0111103	0.0101963
Benzylamine	0.0177456	0.0113931	0.00964696	0.0247963	0.0166333	0.01141	0.0197418	0.0125903	0.0105872	0.010385	0.0168088	0.0121126	0.0268112	0.0100708	0.0128428	0.00948078	0.0137699	0.013374	0.0113096	0.0120112	0.0312216	0	0.010407	0.0129837	0.0109146	0.0165778	0.0142495	0.00963015	0.0194054	0.00922114	0.0103819	0	0.017978	0.0216597	0.0102515	0.0145981	0.0232253	0.0176243	0.0146298	0.0127619	0.019128	0.0190512	0.0171098	0.0173636	0.00973938	0.0128977	0.0191881	0.0112425
L-homoserine 1	0.0146357	0.00163232	0	0.00637503	0.00548488	0	0.0076414	0.00836516	0.00596504	0	0.00631344	0.00254506	0.00679085	0	0	0	0.0018576	0.00285139	0	0	0	0.00470242	0.00110157	0.00444922	0	0.0059521	0.00348809	0	0.00531869	0.00179394	0.00444066	0.00825589	0.00400303	0.00345569	0	0.00469418	0.00303332	0.00806646	0.00616163	0.00366004	0	0.0088579	0.00252433	0.00529967	0	0.00273393	0.00360272	0.00228892
Erythrose 1	0.00685105	0.00991246	0.0190714	0.0153536	0.0750703	0.0549376	0.0405477	0	0.00604425	0.0420091	0.0111268	0.0165652	0.0238269	0.0387533	0.0484847	0.0885083	0.0217639	0.0845951	0.0321481	0.0636217	0.0311037	0.0423901	0.0411137	0.0169633	0.0121393	0.00903952	0.0111744	0.0108656	0.0178982	0.0105546	0.0434115	0.0324986	0.0420539	0.0165471	0.00726225	0.0181587	0.0531505	0.0901429	0.0556979	0.0482808	0.0435956	0.0210554	0.0764204	0.0664009	0.0835448	0.0450346	0.0516215	0.0352826
Capric Acid	0.00305634	0.00144075	0	0	0.00306354	0.0039894	0	0	0.00203761	0.00396403	0.00172748	0.00196954	0	0.00420088	0	0.00210071	0	0	0.00445806	0.00279992	0	0	0.00253589	0	0	0	0.00254904	0	0	0.00205807	0.00389154	0.00101677	0.00242228	0	0.00149391	0	0	0.0035492	0	0.00203683	0.00533269	0	0	0.00174556	0	0.0032154	0	0.0023538
3-Aminoisobutyric acid 1	0.00846775	0.00461215	0.0105159	0.00384124	0.00577918	0.0104259	0.00591764	0.00559447	0.00457654	0	0.00569921	0.00541153	0	9.36788e-05	0.000334786	0	0.00204901	0.000560388	0	0.000590101	0.000223174	0.00522745	0	0.0018604	0.00687026	0.00116919	0.00635233	0.0024883	0	0.00836155	0	0.00170618	0.00555639	0.0051759	0.00284897	0.0028705	0	0.000234438	0.000147678	0	0.00028768	0.00625261	0	0.000525055	0	0.000267846	0.00331463	0
Analyte 595	0.0944669	0.0900818	0.087187	0.113773	0.08373	0.088489	0.151019	0.0807235	0.0656817	0	0.0936522	0.0970828	0.152145	0.0988459	0.102301	0.108431	0.123025	0.122577	0.113078	0.120541	0.219665	0.147012	0	0.135176	0.106324	0.186248	0.0854815	0.115604	0.16131	0.0688636	0.106841	0.0685084	0.13633	0.138513	0.0679538	0.127585	0.126645	0.151695	0.127871	0.111702	0.115226	0.128636	0.129321	0.129061	0.085837	0.121062	0.116674	0.0867657
oxalacetic acid	0.0319659	0.0451827	0.0235138	0.0256707	0.039612	0.0291517	0.0192383	0.00750991	0.0422995	0.016421	0.0284182	0.0144079	0.00541801	0.00809078	0.00671783	0.00256681	0.00726185	0.00563635	0.0157597	0.00952934	0.00721189	0.00484361	0.0087354	0.00683966	0.0199548	0.0111812	0.0322005	0.0189025	0.010062	0.0295051	0.0199339	0.00644497	0.0203273	0.0318716	0.0205595	0.0137056	0.00733746	0.00539404	0.00563459	0.00565066	0.00888228	0.0049256	0.00518958	0.00481344	0.00792963	0.00599365	0.0101709	0.00497094
Analyte 601	0.00230676	0.00213433	0	0	0.00212148	0.00319749	0.0013751	0	0.00459422	0.0039176	0.00488157	0.00201315	0.00107221	0.00752036	0.00517918	0	0.0014241	0.0041064	0.00611148	0.00462853	0	0	0.00249549	0.000894144	0.00305839	0	0.00109379	0.00209978	0	0.00232325	0.00274852	0	0.00224991	0	0.00140169	0.00142865	0.00318686	0.0043083	0.00159103	0.00462991	0.00588769	0.00344896	0.00416561	0.00460263	0.00519652	0.00808797	0.00216828	0.00348792
Analyte 602	0.112597	0.096367	0.142531	0.0506011	0.103275	0.156016	0.0757781	0.0788008	0.0653316	0.207864	0.0756591	0.094232	0.00692902	0.267584	0.112582	0.112793	0.0231445	0.160934	0.219337	0.0893563	0.01374	0.0545712	0.102841	0.0170236	0.0978725	0.0125027	0.101113	0.0512468	0.018109	0.142852	0.191928	0.0246265	0.0650521	0.0805093	0.0551621	0.0433937	0.0305075	0.0634342	0.0134972	0.091087	0.201386	0.0473935	0.0466057	0.0476685	0.148983	0.179995	0.0287595	0.0918045
N-ethylmaleamic acid 3	0.0127265	0.00863985	6.4121e-05	0.00911779	0.0107695	0.0124906	0.0114908	0.0158547	0.0085969	0.0139674	1.20269e-08	0	0	0	0.0152102	0.0133878	0.00791963	0.0210065	0	0.0179566	0.018286	0.0152336	0.0147485	0.00985117	0	0	0.0132119	0.000164368	0.0137444	0.0119519	0.0151688	0.00727176	0.00890574	0.0101556	0.0110202	0.0134595	0.0178506	0.0213777	0.013829	0.0162661	0.0369118	0.0131077	0	0.00858141	0.0228225	0	0.0191612	0
Aminomalonic acid	0.0485839	0.055979	0.139951	0.0319493	0.0654042	0.137242	0.108122	0.181405	0.0313872	0.122124	0.0599828	0.0990548	0.0162029	0.366094	0.273161	0.456419	0.140428	0.256863	0.38537	0.113914	0.0339743	0.0637586	0.110199	0.0580644	0.242135	0.0263672	0.0700235	0.127339	0.0282983	0.267308	0.199512	0.0334166	0.033656	0.0452586	0.0715667	0.136648	0.258325	0.449667	0.455094	0.281801	0.217696	0.208996	0.539633	0.322647	0.47811	0.341421	0.060265	0.230133
Analyte 607	0	0	0	0	0.00258857	0.00374349	0.00455326	0.00541305	0	0.00631114	0	0.001206	0	0.0096789	0	0.00514308	0.00140578	0.00787605	0.00805465	0.00259415	0.0028706	0.00518997	0.00340776	0.00134687	0	0	0	0	0.00341594	0	0.00495287	0.00257802	0.00289012	0	0	0.00102953	0	0.00550149	0	0.00425539	0.00953002	0.00365618	0	0	0.00490106	0.00813873	0	0.0046845
Analyte 610	0	0	0.0080664	0	0.0112524	0.0127227	0.00839288	0.00351831	0.0171953	0.0135398	0.0141273	0.0158486	0	0.0234178	0.0192411	0.0118591	0.00844104	0.0192035	0.0167311	0.0170108	0	0.00778793	0.0153897	0.00600353	0.0120738	0	0.0037429	0.0114326	0	0.0157033	0	0	0.00764029	0	0.00675076	0	0.0117352	0.0164647	0.0115911	0.0140413	0.0188925	0.0135007	0.0215254	0.00820938	0.02865	0.0273588	0.00864484	0.0175082
Analyte 613	0.0136184	0.00643313	0.00373254	0.0204672	0.00994285	0.0058684	0.0176347	0.0135297	0.013945	0.00377265	0.0121477	0.00501809	0.0214023	0	0.00165393	0.00274782	0.0109939	0.0113595	0.00185705	0.00660081	0.0253873	0.00893997	0.00612938	0.00964573	0.00255911	0.0100552	0.00966635	0.00326176	0.0150514	0.00378792	0.00443772	0	0.0139921	0.0145703	0.0112918	0.0129929	0.0119198	0.0135834	0.0121941	0.00968753	0.0132804	0.00707019	0.00669038	0.0142005	0.00925796	0.00691838	0.0105169	0.00379973
Phenylacetamide	0.013293	0.0105939	0.0124127	0.0139914	0.0117707	0.0150552	0.0166758	0.0136559	0.0129021	0.0148219	0.0136434	0.0115192	0.0088786	0.0204044	0.0116447	0.014689	0.0141486	0.0210561	0.0227151	0.0138998	0.0178434	0.0151942	0.0113926	0.0120325	0.0115374	0.01514	0.0132381	0.0124121	0.0144259	0.0134681	0.0157065	0.00979199	0.0149879	0.0129383	0.0103726	0.0135078	0.0149019	0.0193116	0.0157674	0.0158881	0.0192572	0.0152935	0.0152569	0.0160141	0.0170178	0.0206387	0.0124202	0.0139733
Carbobenzyloxy-L-leucine degr2	0.0727025	0.0357037	0.0588356	0.0543481	0.0579771	0.0586317	0.0739593	0.0562659	0.0368186	0.0790669	0.051297	0.0506308	0.0508105	0.0551339	0.0675713	0.0598109	0.0533443	0.0710977	0.0682443	0.0703103	0.0865375	0.0834932	0.0421568	0.0473668	0.0496785	0.0404972	0.049711	0.0423739	0.0483748	0.0445473	0.0520217	0.0363439	0.0709944	0.0712213	0.0325128	0.0482573	0.0663744	0.0855968	0.068205	0.058685	0.0867442	0.0662926	0.0589187	0.0594474	0.0463111	0.0734039	0.043683	0.0497845
Bis(2-hydroxypropyl)amine 1	0	0	0	0	0	0	0.00471253	0	0.02071	0	0.0134455	0	0.00160831	0	0.0387908	0.0216262	0.0145323	0.112646	0	0.038054	0.00416126	0	0.012678	0.00177069	0	0	0	0	0.00471743	0	0.0173007	0	0.0175198	0	0	0	0.00586129	0.0439819	0.0372689	0.0165808	0	0.0110916	0.0523876	0.0224599	0.0490429	0.0540458	0.00753853	0.0186791
Analyte 620	0.0100417	0.00635009	0.013544	0.00607585	0.0133256	0.0166304	0.0105351	0.0121505	0.0057825	0.0152435	0.00931096	0.00854669	0.00779327	0.0149311	0.021065	0.00902078	0.00630055	0.0158008	0.0194327	0.0141734	0.0154462	0.0118945	0.0125495	0.00591134	0.00658186	0.00521946	0.00736835	0.00665581	0.00816713	0.00767426	0	0.00495108	0.0115753	0.00812104	0.00489723	0.00628235	0.0105774	0.0122651	0.0123855	0.0140921	0.0155793	0.015665	0.0126545	0.00991658	0.0143817	0.0233017	0.00709082	0.0103691
(S)-Mandelic acid	0.0195565	0.00593036	0.0202942	0.0062475	0.0128479	0.0285032	0.0102835	0.0136171	0.00798861	0.02919	0.0108353	0.00772186	0.00227323	0.0282143	0.0114461	0.01297	0.0030597	0.0204249	0.0230488	0.0146002	0.0041597	0.00666311	0.0157532	0.00168764	0.00824749	0.00178503	0.00954912	0.00305195	0.00302151	0.0122206	0	0.00466845	0.0117648	0.00978149	0.00367014	0.00512518	0.00578815	0.0168459	0.00209678	0.0140478	0	0.00590287	0.00609428	0.00881148	0.0205276	0.0145976	0.00569812	0.00925495
L-Malic acid	0.0162374	0.00677519	0.0334908	0.00405535	0.0258625	0	0.0192194	0.033066	0.00868531	0	0.0147741	0.0172092	0.00499016	0.125307	0.0616888	0.0607023	0.0107835	0.0233811	0.0438466	0.0185675	0.00638703	0.00692217	0.0173679	0.00437366	0.0109265	0.00559983	0.0122378	0.00448539	0.00562773	0.0179957	0	0.00839315	0.0113517	0.00899245	0.00549445	0.0132089	0.0101843	0.00954373	0.0151326	0.0152529	0.0218293	0.0266659	0.0347553	0.00815366	0.0331708	0.0739181	0.00442949	0.0651554
5,6-dihydrouracil 1	0.0293547	0.015948	0.0222148	0.0179537	0.0181224	0.0323659	0.0217263	0.019713	0.0256128	0.0395768	0.0160487	0.01672	0.010462	0.0664837	0.0367568	0.0355621	0.0139125	0.0415642	0.0544012	0.0308664	0.0165642	0.0209232	0.0337964	0.0101461	0.0185326	0.00810723	0.0213488	0.0119111	0.013165	0.0224204	0	0.0137342	0.0198607	0.0168662	0.0168984	0.0156345	0.0296295	0.026373	0.0478623	0.0307338	0.0575539	0.0247314	0.0579579	0.0254305	0.0572695	0.0540199	0.0139887	0.036952
Ethyl cinnamate	0	0.00322677	0.00292513	0.00301652	0.002281	0.00359641	0.00366722	0.00235748	0.00193398	0	0.00300999	0.00291586	0.00447381	0	0.0033558	0	0.00314357	0.00307303	0.00392563	0	0.00635636	0.00381278	0.00218127	0.00321383	0.0031064	0.00412206	0.00215948	0.00312806	0.0048899	0.00243249	0.0028706	0	0.00307632	0.00279388	0.00162837	0.00266775	0.00419373	0.00449909	0.00447512	0.00440637	0	0	0	0.00486096	0	0.00402509	0.00280073	0
Analyte 628	0.00876423	0	0.00816216	0	0	0	0	0.0103175	0	0.0196028	0	0.00458795	0	0.0184453	0	0.00850687	0.00322875	0.0213475	0	0.0239745	0.0237357	0.0204475	0	0.00472183	0.00653509	0	0.0073766	0.00433095	0.00734924	0.00743974	0	0.00354947	0.0198135	0.0150612	0.00206048	0.00689237	0.00896895	0.012356	0	0.0167097	0.0260124	0.0186135	0.0119408	0	0	0.0207986	0.00563798	0.00973846
Acetol 2	0.0689044	0.0464299	0.076813	0.0322903	0.0495795	0.0784332	0.043172	0.0410306	0.0470787	0.0985382	0.0350853	0.0406379	0.00543769	0.155891	0.0635839	0.0648967	0.0176339	0.0988257	0.147083	0.0548178	0.0100629	0.0317192	0.0693108	0.0138238	0.0431826	0.0111786	0.0522106	0.0170426	0.0149668	0.0558755	0.100474	0.0199714	0.036945	0.0509524	0.0241165	0.0242287	0.026536	0.0489762	0.00911295	0.0549074	0.117386	0.0349199	0.0368515	0.0349663	0.103951	0.10683	0.021808	0.0506087
4-Hydroxy-6-methyl-2-pyrone	0	0.167402	0.174437	0.170065	0.152022	0.156933	0.225407	0.16012	0.107154	0.150321	0.183861	0.159483	0.310785	0.193161	0.166549	0.116703	0.182274	0.162797	0.200835	0.161492	0.386258	0.183735	0.144073	0.155133	0.12415	0.242369	0.119543	0.193707	0.287256	0.137213	0.163028	0.160004	0.178522	0.191794	0.100724	0.165581	0.197481	0.200725	0.264107	0.249071	0.175996	0.193863	0.155815	0.266461	0.180039	0.188841	0.177671	0.161922
Threitol	0.00482069	0.00424714	0.00452651	0.00477751	0.00344753	0.00367938	0.00551452	0.00401628	0.00294991	0.00415267	0.00547583	0.00424293	0.00778701	0	0.00452283	0	0.00593759	0	0	0.00435809	0.00915386	0.00563642	0.00403361	0	0.00410499	0.00593773	0.00396597	0.00445056	0.00731417	0.00362255	0.00462192	0.0036309	0.00489069	0.00685786	0.00288124	0.00490344	0	0.00653585	0.00626464	0	0	0.00566672	0.00486686	0	0	0	0.00479926	0
Analyte 637	0.00468357	0.00504315	0.00452931	0.00521931	0.00517095	0.0050095	0.00673255	0.00426974	0.00370667	0.00484007	0.00475601	0.00530641	0	0.00514368	0.00466724	0.00502209	0.00672139	0.00662285	0.00602156	0.00685743	0.011878	0.00821867	0.00436525	0.00506491	0.00410145	0.00688679	0.00433723	0.005401	0.00723237	0.00297345	0.00506799	0.00337969	0.00603756	0.00588153	0.00310871	0.00544536	0.00725062	0.00657992	0.00603671	0.00554419	0.00545879	0.00603954	0.00601051	0.00743116	0.00506442	0.00513881	0.00480981	0.00532975
asparagine 4	0.253321	0.134998	0.380941	0.0749476	0.147935	0.377487	0.170129	0.148072	0.106257	0.623902	0.189056	0.122347	0.00616769	2.00648	1.16382	0.80878	0.0699753	1.04933	1.77356	0.39918	0.0453104	0.12778	0.582106	0.0517137	0.301267	0.013185	0.215401	0.150711	0.0293643	0	0	0.0297645	0.108594	0.128798	0.136848	0.133808	0.125434	0.352763	0.0820369	0.776146	1.12504	0.578655	0.612407	0.135925	1.69981	1.24378	0.0823787	0.591541
N-Acetyl-L-leucine 1	0.0312172	0.0290665	0.0347339	0.0209295	0.0304951	0.0272581	0.0289119	0.0215677	0.0206453	0.0210098	0.0226749	0.0313851	0.0298051	0	0	0	0.0350934	0.0241984	0	0.017153	0.0174001	0.0157994	0.0103618	0.00803821	0.0235404	0	0.0196333	0.0232458	0.0116405	0.0409964	0.0240261	0	0.0163563	0.0206613	0.0288727	0	0.0225307	0.0247188	0.0126524	0	0.0434309	0	0.02957	0.0102756	0.0107099	0.0423397	0.008007	0
MALONAMIDE 1	0.00540254	0.0055303	0.00531627	0	0.00540572	0	0.00768528	0.005622	0.00435239	0	0.00502809	0.00643386	0.00893398	0	0	0	0	0	0	0	0	0.00515043	0	0.00583414	0.00493058	0.00777698	0.00457558	0.00720266	0.00907785	0.00448852	0	0.00511545	0.00640922	0.00658029	0	0	0.00764538	0	0.00676717	0	0	0.00435888	0	0	0	0	0.00788681	0
Analyte 651	0.00517511	0.00399325	0.00469169	0.00419576	0.00377539	0.00470616	0.00629943	0.00632181	0.00277355	0.00654919	0.00325047	0.00478045	0.00621895	0	0.00899281	0.00536788	0.00533016	0.00745036	0	0.00581222	0.00714349	0.00569735	0.00401468	0.00548826	0.00434427	0.00661313	0.00381082	0.00503661	0.00779642	0	0.00387109	0.00415186	0.0046698	0.00468989	0.0030937	0.0052449	0.00610476	0.00649761	0.00636237	0.0074589	0.00693325	0.00539653	0.00535695	0.0042758	0.00496844	0	0.00599395	0.00538728
Analyte 654	0	0.0118137	0.0122663	0.0137593	0.0121673	0.011276	0.0157595	0.010823	0	0.0103031	0.0129907	0.0115223	0.0315149	0.014332	0.0131033	0.00850685	0.0145054	0.0127668	0.0152128	0.0110781	0.0298645	0	0.010963	0.0110879	0.00824894	0.0218742	0.00847549	0.0157457	0.0273162	0.0104715	0.010678	0.0139632	0.0128601	0.015068	0.0076481	0.0117643	0.0137078	0.0145154	0.0168474	0.0194807	0	0.0147846	0.0119221	0.0181087	0.0142311	0.0146682	0.0137648	0.011962
aspartic acid 1	0.506106	0.428193	1.25683	0.104833	0.613061	0.941293	0.481307	0.541051	0.155111	0	0.440432	0.987531	0.0731732	4.28408	3.69712	3.15725	0.656479	3.02382	3.95516	1.13279	0.326859	0.701679	1.23567	0.273996	1.07431	0.0660473	0.360091	0.294364	0.0533249	1.34019	1.76833	0.085448	0.1877	0.22123	0.137261	0.317189	1.11529	2.70924	1.10857	2.04531	2.77057	2.72208	2.90327	1.54139	2.48236	4.1305	0.160309	3.15893
methionine 1	0.983194	0.35261	1.25979	0.5171	1.14443	2.37322	1.41774	2.39681	0.455128	3.04013	0.730109	0.415716	0.180226	6.01821	4.5752	3.7447	1.10777	5.57249	7.17588	2.85652	0.872066	1.69438	3.79914	0.9791	0.662782	0.426254	0.972853	0.443569	0.49014	0	0	0.354667	1.00141	0.57648	0.261316	1.14209	3.18836	5.54266	1.48371	5.20404	5.98211	4.00293	4.12433	4.59905	6.92348	2.31684	1.66869	3.29948
oxoproline	9.23947	6.56322	10.9879	2.92814	0	10.2485	8.53424	9.057	3.37804	0	8.09395	8.64919	2.50319	25.4982	21.9848	17.8237	6.93891	21.398	25.8342	10.9418	6.37496	9.46713	12.3327	5.96044	7.99355	1.61383	5.91549	4.62496	1.58199	11.0029	14.6779	2.09182	4.22475	5.82656	2.53199	6.2954	13.4136	22.6597	15.922	19.7183	22.8033	19.2541	18.9531	16.3526	6.83407	26.0272	4.08443	16.72
Cytosin	0.0274788	0.0139273	0.0371581	0.0108408	0.0229959	0.0509557	0.0357542	0.0298486	0.0113993	0.0644651	0.0597373	0.0754863	0.0289691	0.160855	0.0883561	0.0471306	0.0187765	0.0783038	0.1945	0.0730764	0.0550979	0.0331063	0.098777	0.0350898	0.106031	0.010968	0.0309086	0.0498916	0.0100338	0	0.0508867	0.0098054	0.0333385	0.0270858	0.0289085	0.0462297	0.0978914	0.0771141	0.0430749	0.0582787	0.135767	0.0740271	0.0939512	0.0688757	0.126594	0.0406915	0.0715085	0.0282725
4-aminobutyric acid 1	0.101745	0	0.0888691	0.0671201	0.0811178	0.0855705	0.0971416	0.120666	0.0656206	0	0.0847431	0.101586	0.0605073	0.0579865	0.163393	0.0383058	0.0610477	0.0688229	0.0728024	0.0747598	0.252001	0.118762	0.129205	0.104635	0.0601513	0.0384045	0.0770115	0	0.0592902	0.109925	0.12696	0.0842898	0.0646104	0.0723388	0	0.0768641	0.324858	0.323725	0.477981	0.172365	0.145749	0.198177	0.353287	0.184265	0.22917	0.243875	0.0850914	0.040859
L-glutamic acid	0.0613043	0.109294	0.14359	0.0413981	0	0.208189	0.127148	0.184842	0.0352234	0.320005	0.105394	0.148046	0.058462	0.277507	0.356498	0.19818	0.0548972	0.274969	0.360257	0.125276	0.158928	0.154685	0	0.0563395	0.0754359	0	0	0.0665812	0.0202848	0.0990589	0	0.038219	0.079135	0.0743175	0	0.0713601	0.185655	0.282572	0.262414	0.189439	0.332339	0.190452	0.26577	0.178328	0.234446	0.355548	0.0439037	0.177787
Analyte 678	0	0.302074	0.319096	0.303621	0.271539	0.285463	0.407007	0.281401	0.183547	0.266886	0.336459	0.313964	0.54564	0.343897	0.119273	0.209701	0.321612	0	0.372871	0.290901	0.692888	0.214774	0.262061	0.278731	0.224572	0.427907	0.20645	0.340204	0.50695	0.250717	0.29223	0.281971	0.31952	0.339036	0.171612	0.222095	0.353536	0.113739	0.470476	0.473202	0.323302	0.348354	0.280291	0.359513	0.325745	0.351191	0.308284	0.299225
pyrogallol	0	0.00925202	0.0107621	0.0130792	0	0	0.0107697	0	0.0124714	0	0	0.00826046	0.00926814	0.0226212	0.0102695	0.00825289	0	0.0145344	0.0290284	0.0160668	0.0169766	0.0106326	0.00980086	0	0.00775461	0.00777921	0	0	0.0148365	0.0151103	0	0.00928648	0.0143548	0.0150544	0.0122457	0.013917	0.0147811	0.0170666	0	0.0124785	0	0.0114534	0.0088401	0	0.0138218	0.000173138	0.0160185	0.0128142
Analyte 680	0.0271339	0	0.00868539	0.00989859	0.0186916	0.00726803	0.0160219	0	0.0108273	0	0	0	0	0	0.00574637	0.0033111	0.00410289	0.00432372	0.00332951	0.00481351	0.00773455	0.00472701	0.00384718	0.00424006	0	0.00731434	0	0.0080499	0.00691754	0	0.00561274	0.00979285	0	0.0115481	0	0.0119273	0.00480107	0.00516019	0.00576058	0.00424271	0.00526094	0.00512332	0	0.00364579	0.0031888	0.00634614	0.00504571	0.00648848
Analyte 681	0	0.048521	0.0416035	0.043193	0.0433331	0.0453211	0.0539773	0.0383998	0.0309379	0.0353862	0.0598436	0.0483566	0.0994942	0.0644785	0.0395025	0.0262858	0.0452993	0.0470877	0.068333	0.0473667	0.104608	0.0504681	0.0451723	0.0261895	0.030875	0.0586988	0.0316171	0.0518463	0.0750189	0.035974	0.0497595	0.048804	0.0550755	0.0578079	0.0296125	0.0448707	0.0555975	0.0601814	0.0751732	0.0749232	0.0522748	0.0509936	0.0458511	0.0949988	0.0601165	0.0550703	0.0427278	0.051769
Analyte 689	0.0177943	0.0091272	0.00197271	0.0433615	0.0134448	0.00634585	0.0592199	0.0337361	0.036412	0.0011039	0.0111208	0.00751563	0.048559	0.00128316	0.00122203	0.00249601	0.0225316	0.0163416	0.00138705	0.00697462	0.0535773	0.0123015	0.0078503	0.0224262	0.000921137	0.0341468	0.0179495	0.00171995	0.0681455	0.00121675	0.0038354	0.0612177	0.0351439	0.0517657	0.0246229	0.0512639	0.0325213	0.0241279	0.0213014	0.0148728	0.0146248	0.0112141	0.0156507	0.0207399	0.0140636	0.00560259	0	0.00290436
Analyte 690	0.0143907	0.00558894	0.0132049	0.00453935	0.00623804	0.0142387	0	0.008635	0.00649916	0.0211584	0.00725887	0.00569447	0	0.0166952	0.00754936	0.00985465	0	0.0124686	0.0195982	0.0110013	0	0.00533873	0.00936233	0	0.00608972	0	0.00613649	0.00241122	0	0.00940633	0.0184901	0	0.00943877	0	0	0	0	0.0124426	0	0	0.0195594	0.00706927	0	0.00679795	0.0151821	0.00977131	0.00452496	0.0063483
phenylalanine 2	0.254828	0.142011	0.365741	0.201846	0.341632	0.580113	0.420392	0.822495	0.14521	0.759608	0.308582	0.155537	0.074736	0.324659	0.544879	0.216582	0.136907	0.408943	0.509283	0.369836	0.462746	0.359012	0.289601	0.116672	0.138007	0.112048	0.185941	0.122694	0.197905	0.197587	0	0.115693	0.488772	0.327732	0.0420597	0.214546	0.388115	0.360566	0.180766	0.516682	0.528616	0.421504	0.27956	0.346509	0.353514	0.52204	0.343567	0.251876
L-cysteine	0.270273	0.161537	0.359117	0.183207	0.212366	0.458994	0.259078	0	0.141633	0	0.324488	0.232065	0.0588255	1.67126	0.831763	1.14249	0.185493	0	1.30994	0.507981	0.107863	0.203251	0.592283	0.139577	0.291792	0.0583046	0.293187	0.205794	0.0877314	0	0	0.126908	0	0.190384	0.179621	0.200821	0.257059	0.443031	0.447124	0.600192	1.31462	0.318079	0.423511	0.409544	1.63668	1.11165	0.219725	0.446063
Dodecanol	0.049268	0.0357315	0.0425158	0.0429876	0.0394617	0.0367088	0.0567925	0.0391908	0.0250822	0.0372844	0.0415682	0.0406232	0.0746075	0.0517842	0.044439	0.0273719	0.0412662	0.0409759	0.0511216	0.0404811	0.085568	0.0435893	0.0379385	0.0324413	0.0298412	0.0534332	0.0268227	0.0471705	0.0722886	0.0343797	0.0405829	0.038453	0.043596	0.0458078	0.0249309	0.0394672	0.046329	0.0490378	0.0581668	0.0668018	0.0439468	0.0479122	0.0366042	0.0728816	0.0463124	0.0516473	0.0424354	0.0415417
(2R,3S)-2-hydroxy-3-isopropylbutanedioic acid	0	0	0	0	0.00820814	0.00612592	0.0033387	0	0	0.00625912	0	0.00487798	0	0.00600884	0.00608835	0.00542402	0.00499997	0.00845087	0.00726028	0.00890208	0.0175879	0.0102332	0.00603193	0	0.00400075	0.00220089	0	0	0	0	0.00583599	0	0	0	0.00301586	0.00394081	0	0.00919026	0.00890724	0.0066662	0.00731545	0.00847145	0.00607223	0	0.00648624	0.00748856	0.00528892	0.00621065
Maleamate 1	0.0224646	0.0124627	0.0219148	0.0122803	0.0130452	0.0222295	0.0159421	0.013252	0.0145366	0.0291115	0.0130159	0.0132889	0.00877894	0.0453504	0.0258741	0.0174655	0.0076624	0.0282461	0.037486	0.0215345	0.0132557	0.0160875	0.0177723	0.00677035	0.0142997	0.00552836	0.0165616	0.00954449	0.00851566	0.0178516	0.0240079	0.00970037	0.0147632	0.0162772	0.0105013	0.00940157	0.0139665	0.0202088	0.00983482	0.0211931	0.0395718	0.0143401	0.0137258	0.0125386	0.0242477	0.0324019	0.00775816	0.0170455
Analyte 704	0.0132979	0.0155404	0.0169588	0	0.0157297	0.0395428	0.0163754	0.0274924	0.0151827	0.0460625	0.0311077	0.0307622	0.00494136	0.260999	0.0949207	0.18439	0.0184965	0.194601	0.324502	0.0367512	0.0218313	0.018056	0.0607236	0.0158301	0.0164734	0.0159429	0.0132213	0.0287589	0.00900819	0.0212319	0	0.012022	0.0221385	0.0164517	0	0.0258685	0.115049	0.313683	0.0167913	0.18081	0.290814	0.0883045	0.144329	0.110493	0.283784	0.0871245	0.0427977	0.0341786
N-Methyl-L-glutamic acid 2	0.0425009	0	0.0134358	0.0617848	0.0239357	0	0.0358046	0.0305895	0.0371646	0.0137389	0.0304645	0.0197363	0.029197	0.0455409	0.0175342	0.0344469	0.020216	0.0426281	0.0592789	0.0113249	0.033844	0.0107989	0.0173697	0.0246186	0	0.0257381	0.023238	0.0196547	0.0465357	0	0.0224607	0	0.0303912	0.0412256	0	0.0320305	0.0394541	0.0727137	0.0146313	0.0410299	0.0637763	0.0229714	0.0347375	0.039608	0	0.0207073	0.0348717	0
alpha-ketoglutaric acid	0	0	0.00633496	0	0	0.00784763	0.00400149	0.00372909	0.00339726	0.0130807	0	0.00225372	0	0.0253821	0	0.0119862	0	0.0172605	0.0203311	0.00630649	0	0.00309287	0.00779577	0	0	0.000378605	0	0	0	0	0.0150487	0.000681488	0.00307776	0	0	0.00131813	0.0021655	0.0103002	0	0.0104715	0.0236741	0.00451786	0.00562497	0.00531618	0.0228436	0.0176595	0.00191092	0.00691116
Analyte 710	0.0716654	0.0433026	0.0283403	0.0633571	0.0619139	0.0383759	0.0386442	0.0230779	0.0509094	0.0255027	0.0448404	0.0420459	0.0231313	0	0.00723242	0.0107319	0.0172706	0.0194884	0.020049	0.0176846	0.0384156	0.0267236	0.00810238	0.0249779	0.0232009	0.0334599	0.038511	0.0285226	0.0236523	0.0209873	0.0492728	0.0281767	0.0350257	0.0542076	0.0296924	0.0282945	0.0241597	0.0271406	0.0188277	0.0115359	0.0203743	0.0164579	0.0156897	0.0373384	0.013946	0.0208026	0.0199174	0.0206727
3-Methylthiopropylamine	0.0229391	0.0198432	0.0207835	0.0198989	0.0176023	0.0202054	0.0277299	0.0189769	0.013249	0.0207009	0.0214451	0.0191174	0.0328643	0.0386272	0	0	0.0205403	0.0255877	0	0.0213377	0.0416681	0.0208301	0.0210032	0.0164829	0.0164387	0.0244497	0.013771	0.0250439	0.0312129	0.0205093	0.0206771	0.0176768	0.0184173	0.0221807	0.0126119	0.0181975	0.0308483	0.0364497	0.032351	0.0429938	0.0317952	0.0332941	0.024306	0.0507398	0	0	0.0198434	0.0207513
Analyte 720	0.0744394	0.0450249	0.109513	0.0297093	0.0392162	0.0909047	0.133918	0.0851553	0.101382	0	0.0888412	0.0194435	0.169098	0.830028	0.570013	0.14041	0.0557023	0.361186	1.02572	0.186754	0.168138	0.084355	0.229577	0.0508919	0.0979675	0.0630192	0.0293353	0.0915383	0.0573564	0	0.220533	0.0295724	0.084298	0.0821072	0.0407104	0.0835759	0.455638	0.676465	0.244716	0.579649	0.600324	0.527814	0.355083	1.03752	0.696705	0.711536	0.0713719	0.118031
Analyte 726	0.597309	0.169027	0.100965	0.606452	0.238322	0.14004	0.307655	0.275247	0.321012	0.0782605	0.331101	0.155996	0.887379	0	0.0168546	0.0391298	0.316201	0.256563	0.0235881	0.10368	0.909873	0.166953	0.120791	0.371592	0.103569	0.224259	0.239174	0.191312	0.587903	0.182679	0.139634	0	0.294093	0.438475	0.27916	0.372565	0.392223	0.305943	0.299119	0.187988	0.284623	0.161919	0.185805	0.515046	0.260843	0.115216	0.373769	0.0659142
3-hydroxy-3-methylglutaric acid	0.0130037	0	0	0.0114949	0.00487648	0.000521189	0.00940279	0.00818423	0	0	0.00858721	0	0.0168624	0	0	0.00278211	0.00653054	0.00684352	0	0.0029924	0.0154771	0.00542368	0	0.00435164	0	0.00560945	0.00392135	0	0.00695032	0	0.0023223	0	0	0	0.00337081	0.00838505	0.00862901	0.00567264	0.00764678	0.00717664	0	0	0.00370313	0.0102173	0	0	0.0055697	0.00198186
Analyte 748	0.35982	0.154794	0.324333	0.0991006	0.236276	0.352089	0.241591	0.258162	0.159578	0	0	0.195123	0.0401171	1.09934	0.468323	0.40506	0.0764117	0.625453	0.780363	0.279555	0.0776225	0.243751	0.323295	0.0790643	0.27191	0.0262472	0.238682	0.0683695	0.0618426	0.234377	0	0.0951754	0.161392	0.185863	0.0946967	0.100553	0.12664	0.275515	0.0776274	0.284704	0.776586	0.191171	0.192379	0.190105	0.435188	0.835024	0.072592	0.343278
Digitoxose 2	0.0734576	0.0572151	0.0395749	0.0380181	0.0211626	0.040345	0.032121	0.0120024	0.0476103	0.0309793	0.0458157	0.0542754	0	0	0.00530763	0.00173351	0.00410526	0.00418095	0.00314073	0.00296121	0.00956037	0.00643942	0.00375402	0.00672491	0.020206	0.0181966	0.0395197	0.0355079	0.00980336	0.0226392	0.0438196	0.01591	0.0272204	0.0704481	0	0.0229803	0.00521564	0.00602235	0.00611632	0.00342109	0.00554972	0.00672005	0.00351981	0.00623156	0	0.00437863	0.00427856	0.00316713
hexadecane	0.0652717	0.0220952	0.0248537	0	0.0230283	0.0380345	0.0628711	0.0306577	0.0268748	0.0314386	0.0321036	0.0511479	0.10248	0.047455	0.0418412	0.0343528	0.0382371	0.0675698	0.044457	0.0348299	0.0413683	0.0507618	0.019922	0.0559623	0.0334178	0.0266614	0.0338088	0.0319594	0.0355694	0.0350819	0.0423951	0.0401672	0	0.0540468	0.0219151	0.0426329	0.0715947	0.0376	0.0681432	0.0441188	0.0377347	0.0759302	0.0530456	0.0390747	0.0789505	0.0319383	0.0322493	0.0502453
Analyte 751	0.021893	0.0167199	0.0261943	0.00912004	0	0.0302023	0.013145	0	0	0.0351914	0	0.0161296	0.00241197	0.0652596	0.0287852	0.0288346	0.00556343	0	0.0470849	0.0168619	0.00516059	0.0141181	0.0206016	0.00431976	0.018947	0.00262933	0.0173139	0.0103672	0.00411437	0.0268229	0	0.00536579	0	0.0129573	0.0120862	0.00907696	0.0082951	0.0188228	0.00590344	0.0207023	0.039809	0.0148143	0.0163835	0.0132808	0.0479778	0.0398667	0.00584804	0.0271482
glutamic acid	0.307033	0.218934	0.408599	0.0484479	0.213045	0.334389	0.201568	0.262278	0.0778641	0	0.233919	0.311916	0.078464	1.97784	1.46951	1.17654	0.260247	1.38526	1.74999	0.373822	0.154249	0.245968	0.532595	0.219375	0.29077	0.0272442	0.190919	0.101442	0.0227981	0.625138	0	0.0451641	0.0735451	0.117996	0.0680904	0.174645	0.475132	1.4472	0.570416	0.986819	1.44495	1.10474	1.2393	0.704094	1.40835	1.79735	0.0649326	0.970377
Analyte 768	0	0.102412	0.0779035	0.121021	0.0742971	0.111243	0.0720178	0.0581311	0	0.107175	0.112117	0.0935766	0.0335503	0	0	0.0451188	0.0301968	0.0696656	0	0.0271162	0.0331724	0.039122	0.0328916	0.0324411	0.0764559	0.0499608	0.112371	0.0636742	0.0474837	0.0856642	0.11785	0.109128	0.0780056	0.164576	0.089134	0.0636143	0.0454071	0.0614607	0.0343631	0	0	0	0.055848	0.0530094	0	0	0.0288093	0.0437059
Analyte 769	0.183655	0.136825	0.131313	0.128412	0.124054	0.160742	0.179769	0.108795	0.097109	0.141807	0.163672	0.12623	0.254569	0.216334	0.121845	0.0818149	0.146368	0.193105	0.230035	0.197381	0.31716	0.157966	0.130794	0.0803949	0.099296	0.191981	0.0869047	0.145621	0.248225	0.114337	0.149348	0.126244	0.19368	0.166874	0.0910612	0.140619	0.178271	0.219184	0.236048	0.231118	0.188707	0.193188	0.183732	0.263292	0.213715	0.214007	0	0.165522
Analyte 770	0.0240506	0.014157	0.00848104	0.0143339	0.00940928	0.0119924	0.00758553	0.00524446	0	0.0108635	0.0135393	0.010424	0.00616016	0	0	0	0.00388855	0	0	0.00193839	0.00539312	0	0	0.00437042	0.00927254	0.00796162	0.0149131	0.00909456	0.0060598	0.0101279	0.0132704	0.00839324	0.0100105	0.0214935	0.0100645	0.00684847	0.00467614	0	0	0	0	0	0	0.00456046	0.00352776	0	0.00403941	0.00229142
tartaric acid	0.0116301	0.00574515	0.0037356	0.0130633	0.00877829	0.00452185	0.00666183	0.00507638	0.00859586	0	0.0112283	0.00471265	0.0153861	0	0	0.00242884	0.0139464	0.00492926	0	0	0.018056	0.00784261	0.00513294	0.0114003	0.0040679	0.00493365	0.00700861	0.00531983	0.00949537	0.00388591	0.00449309	0.0104832	0.0063616	0.0137993	0.00838926	0.00763751	0.00955105	0.00809269	0.00737376	0.00274099	0.00572658	0.00524052	0.00360684	0.0119616	0.00790912	0.00331249	0.00929153	0
phenylalanine 1	2.87204	0.824025	2.57973	1.03385	2.0415	4.13192	2.60651	3.46396	1.24393	5.12617	1.73423	0.919389	0.27644	2.32854	6.32247	5.63621	1.8375	7.7554	8.181	4.68744	1.36438	2.74895	5.01486	1.36086	1.53126	0.61921	1.94896	0.927876	0.9627	2.89401	0	0.484549	1.94205	1.64292	0.542732	1.95868	4.5752	7.60307	2.02959	7.07491	8.27803	5.73594	5.76283	6.05311	8.36159	7.88159	2.87745	5.10176
Analyte 787	0.0336624	0.0139704	0.0289141	0	0.0116189	0.0214155	0.0106676	0.0106863	0.0152709	0.0288197	0.0164723	0.0125873	0	0.0305488	0.0145729	0.0170608	0.00390034	0.0233959	0.0217192	0.0132868	0	0.00387532	0.0146383	0	0.0178464	0	0.0150899	0.00685808	0	0.0274187	0.0299433	0.00538957	0.00848189	0.0169853	0.00900262	0.00652554	0.00523006	0.0176272	0	0.0161815	0.0288616	0.00716861	0.00773371	0.0100712	0.0276654	0.017806	0.0044022	0.0102175
creatine degr	0.00332035	0.00238766	0.0028636	0	0.00140758	0.00343495	0	0	0.00188675	0.00273654	0.00242054	0.00278031	0	0	0.00574745	0.00122572	0	0.00177673	0.00246509	0.00242963	0	0	0.00292985	0.00122565	0.00237522	0	0.00530835	0.00202045	0	0.00520089	0	0	0	0	0.00320057	0.0020283	0	0	0	0	0.00411465	0.00523035	0.00306708	0	0.00519841	0.00253486	0.00113809	0.00195339
4-hydroxyphenylacetic acid	0.0168005	0.0317282	0	0.0421561	0.0146363	0.00584145	0.0460753	0	0.0322579	0.00392411	0.0094332	0.0116987	0.191158	0.00753706	0.00634935	0.00367184	0.0105226	0.0148776	0	0.00313418	0.0556775	0.0649421	0.00352226	0.0421116	0	0.116785	0.0360613	0	0.074848	0	0	0	0.0416713	0.0242214	0.0254012	0.00602871	0.106916	0.0290656	0.02088	0.0427695	0.00914347	0.10183	0.062029	0.0627691	0	0.00816524	0.164453	0.00928293
Analyte 796	0.0436179	0	0.0219173	0.0261857	0.0245323	0.0344252	0.0319168	0	0.0198568	0.0349648	0.0305206	0.0139689	0.024195	0.0600486	0.0275313	0.0328026	0.0139537	0.049088	0.0440378	0.0388913	0.033038	0	0.0410458	0.015501	0	0.0146006	0.0186716	0.0131701	0.0233256	0.0226443	0.0291297	0.0189455	0.0330042	0.0270241	0	0.0159285	0.0204809	0.050953	0.0444075	0	0.0594512	0.0297691	0.0312057	0.0292083	0.0554412	0.0527499	0.0283305	0.025642
allose 1	0	0	0	0.0561029	0.078685	0	0.0696758	0.0515423	0.0388965	0.0254432	0	0	0.00460845	0.0205045	0.0155732	0.00251023	0.00800367	0	0.0133075	0.00714919	0.0161427	0	0	0.00479978	0.0436758	0.0125922	0	0.0480644	0.0116574	0.0942753	0	0.0329342	0.0326465	0.113098	0	0.035777	0.0118871	0.00412691	0.0137762	0.00333019	0.00819957	0	0.00800892	0.00432691	0.00589954	0.00876267	0.0108278	0.00710044
Analyte 800	0.192534	0.115441	0.147836	0.192968	0.133118	0.130136	0.221528	0.132393	0.148354	0.164232	0.223687	0.143899	0.244248	0.191541	0.184691	0.120728	0.141407	0.187841	0.218762	0.164338	0.357952	0.208225	0.126006	0.155761	0.125971	0.282165	0.14777	0.120925	0.243194	0.113901	0.154506	0.133431	0.22155	0.213651	0.101305	0.173155	0.19788	0.204242	0.154943	0.202494	0.208092	0.219751	0.159853	0.194144	0.127767	0.202179	0.146817	0.152969
2,4-diaminobutyric acid 2	0	0.00196559	0.004053	0.00116424	0.00295178	0.00323956	0	0.00203811	0.0019165	0.00440366	0.00150935	0.000892268	0	0.0108891	0	0.00309753	0.000941011	0.00633741	0.0118127	0.00189401	5.17341e-05	0.00141096	0.00628971	0.00157156	0.00167339	0	0.00296794	0	0.000590613	0.00456335	0	0.00155122	0	0	0.00102612	0.00153874	0	0.00307564	0	0.00367075	0.0100426	0.00158024	0	0.00255461	0.0113568	0.00738225	8.82519e-05	0.00462998
xylose 1	1.83073	2.09118	1.10477	3.17001	1.40908	0.65739	1.98813	1.21719	0	0.562924	2.86411	2.04873	0.6002	0.452426	0.258764	0.11092	0.103847	0.21438	0.23023	0.160664	0.857735	0.168388	0.135916	0.745009	0.997988	10.891	1.84016	1.44436	3.67241	0.820984	0.446263	3.67029	3.4659	2.0358	3.11068	2.83596	0.567939	0.611043	0.286722	0.534892	0.303008	0.85318	0.297176	0.386334	0.190249	0.252899	0	0.155095
Analyte 809	0.0104441	0.00568196	0.00619741	0.0050816	0.00152192	0.00390532	0.00457698	0.00600542	0	0.00622313	0.00641234	0.00622012	0	0	0.00748632	0.00259227	0.00332178	0.00680395	0.00641038	0.00229194	0.00441965	0.00252411	0.00169076	0.00355998	0.00727869	0.00371712	0.00723611	0.0045585	0.00443428	0	0.00722292	0.00617281	0.00210817	0.00685149	0.00676757	0.0054304	0.00650868	0.014927	0.00607927	0.0172232	0.00941431	0.013856	0.00716471	0.00736056	0.00618521	0.0152821	0.00617803	0.00667916
taurine	0.119767	0.133369	0.518907	0.187114	2.12303	1.22977	0.432109	1.23555	0.169862	1.74689	0.319645	0.216069	0.122668	1.0307	0.592658	1.20174	0.119574	1.42055	1.11105	1.28986	0.487631	1.04458	1.45567	0.0494142	0.165885	0.0634969	0.126826	0.133801	0.0802047	0.135759	0	0.111053	0	0.337887	0.0281333	0.0864568	0.877257	1.50838	0.667688	0.552727	1.27091	0.316277	0.802123	1.35225	1.12277	0.689483	0.289147	0.468099
Analyte 815	0.0618315	0.0440102	0.057785	0.00137924	0.0236846	0.0921917	0	0.0409094	0	0.135652	0.0878832	0	0.0402343	0.112056	0.0873691	0	0.0385984	0.0556047	0.127029	0.056694	0.0673441	0.0496639	0.0345939	0.0573081	0.0389043	0	0	0.0538092	0.0649414	0.0553492	0.0984857	0	0.121152	0.0561607	0	0.0875198	0.0638426	0.0632866	0.0305917	0.047588	0.068988	0.0727853	0.0483931	0.0599262	0	0.0896531	0.0507415	0.052662
ribose	1.56566	0.659709	0.619867	1.26461	1.05663	1.96725	1.72632	1.49718	0.673782	2.15281	1.48705	1.66778	3.71107	5.34361	4.34104	3.22247	1.60871	5.38423	6.84936	3.81588	5.54511	4.45699	3.11628	4.6622	0.481112	3.21808	0.843546	0.594617	1.13662	0.606458	2.29468	0.830294	2.23964	0.593555	0.519559	1.69377	5.38631	6.1204	2.47525	4.10873	5.59612	4.06849	3.87219	5.04658	4.66629	5.69094	2.82395	4.3964
Analyte 819	0.0743383	0.0627591	0.0650065	0.0554969	0.0576075	0.0546522	0.0831204	0.0581367	0.0361107	0.0540601	0.0691891	0.0544189	0.10262	0.0884781	0.072885	0.0486909	0.0550741	0.0634766	0.0942526	0.0630696	0.132452	0.0627436	0.06111	0.0493528	0.0398712	0.0785387	0.0359227	0.0650906	0.0944448	0.0504324	0.0624229	0.0609059	0.0602339	0.0675914	0.0333204	0.0513028	0.0790407	0.0868126	0.102475	0.0922407	0.069637	0.0737996	0.0599325	0.110953	0.0838369	0.081763	0.0575683	0.0593982
Analyte 826	0.0180335	0	0.0154829	0	0.0124631	0.030745	0.0142061	0.0158511	0.0108854	0.0394156	0.00733241	0	0	0.0923567	0.033492	0.0326155	0.00171082	0.0574017	0.107279	0.0242043	0	0.0140906	0.0341297	0	0	0	0	0	0	0.0124156	0.0396597	0	0.0136557	0	0	0	0.00805587	0.0322891	0	0.0355784	0.0913122	0.0211982	0.0149735	0.0133378	0.0642884	0.0666497	0.00755556	0.0263844
Analyte 828	0.0048179	0.00241655	0.00631922	0	0.0061098	0.0167917	0	0.0118435	0.00221928	0.0251189	0.00152374	0.00192389	0	0.0450053	0.0132774	0.019458	0.000331019	0.0310848	0.039167	0.0119025	0	0.00989556	0.0136023	0.0017612	0	0.000564624	0.00522439	0	0.001431	0.00292487	0	0	0.00422345	0	0	0.00153052	0	0.00996276	0	0.00721148	0.0330351	0.00522293	0.00511147	0.00765571	0.0177907	0.0284188	0.00144489	0.0126604
Analyte 842	0.0879541	0.013414	0.0452287	0	0.0737159	0.184797	0.0386127	0.0972424	0.0312166	0.192287	0.0290114	0	0.00569827	0.0379341	0.019611	0.0483326	0	0.057388	0	0.0480774	0	0.0145039	0.0487255	0.0169846	0.019071	0.0112861	0.02531	0	0.00118943	0	0	0.017886	0.0320191	0.0286306	0.0070375	0.00564815	0.034221	0.105415	0	0.0278888	0.0914147	0	0.0296439	0.037182	0.0608461	0.0371019	0	0.0244198
xylitol	0.188161	0.210781	0.204027	0.179851	0.102739	0.170637	0.0847923	0.050106	0	0.136078	0.185698	0.188784	0.0185948	0.0571571	0.0571237	0.0264222	0.0326064	0.0352795	0.055949	0.031875	0.0344351	0.0205075	0.0434932	0.0260643	0.172393	0.0214735	0.182625	0.190502	0.0490651	0.255301	0.0969258	0.0717157	0.0799262	0.207098	0.227931	0.113801	0.0284698	0.0220926	0.0647198	0.0285154	0.0577314	0.0459346	0.041572	0.02065	0.0590392	0.0555562	0.0259006	0.0331337
Analyte 851	0.0161285	0.012813	0.0114851	0.0139451	0.0111149	0.014008	0	0	0.0127828	0.0184939	0.01513	0	0	0	0	0.016969	0	0.0246841	0.0379227	0.0159796	0.0224314	0.0144375	0.0181585	0.0110926	0.0109843	0	0.012997	0	0	0.00931378	0.0179094	0	0.0146436	0	0	0	0.0157843	0.0202289	0.015646	0.0179912	0	0	0.0159419	0.021747	0	0.0264684	0.0123849	0.0153728
D-Arabitol	2.43174	2.39279	2.32542	2.67421	2.20298	2.10569	2.60311	2.14855	0	2.00518	2.37022	2.47876	2.99018	1.8796	1.92575	1.85054	2.23586	1.89114	1.97073	2.0831	3.25975	2.43246	1.88157	2.33595	2.19236	2.74088	2.11295	2.48301	2.85951	2.01001	2.15535	2.45602	2.57262	2.8161	1.99442	2.3973	2.26853	0	2.66081	1.92432	1.88099	2.09898	1.94868	2.28191	1.77226	1.9242	2.2502	1.97052
fucose 2	0.0837303	0.23292	0.0920993	0.173435	0	0.142342	0.130031	0.212235	0	0.206447	0.159326	0.169478	0.451866	0.0709652	0.0623562	0.0815141	0	0.236916	0.154658	0.123243	0.435566	0.144164	0.0334814	0.193225	0.0947037	0.653513	0.350418	0.14738	0.381783	0.176993	0.10751	0.260925	0.20203	0.170968	0	0.168283	0.299959	0.250344	0.185201	0.223102	0.134477	0.168941	0.221393	0.288047	0.0557894	0.200219	0.339183	0.186661
putrescine 2	0.0794192	0.0574206	0.0762725	0.0722711	0.0722532	0.0979819	0.0799003	0.0811789	0.0731443	0.124734	0.075033	0.0548652	0.101985	0.0389004	0.01015	0.0252491	0.0518901	0.0751148	0.0505027	0.0289468	0.183105	0.156751	0.0458949	0.0160157	0.0600471	0.0906447	0.114563	0.0382022	0.0491231	0.135115	0.0746297	0.116193	0.0983546	0.194566	0.0866405	0.0530931	0.0629026	0.0408261	0.042248	0.0637084	0.0659831	0	0.0453812	0.0684054	0.0254793	0.0419159	0.0577294	0.0125705
Lyxonic acid, 1,4-lactone	1.62218	1.97902	2.21903	1.57059	1.30266	1.52958	2.73563	0.791952	1.39413	2.99066	2.81894	2.80258	0.0997941	2.23739	4.4061	0.0750979	0.0585341	0.409904	2.22131	1.72934	0.786605	0.780084	1.8287	0.0805914	1.49196	0.0974258	1.28508	2.03986	0.420047	2.35827	0.895137	0.318736	1.55616	1.5346	1.5873	0.894135	0.487418	0.181717	0.146683	0.63928	2.54019	1.86664	0.723255	0.0444889	0.0979359	1.64096	0.431723	1.93897
3,6-Anhydro-D-galactose 3	0	0.0367352	0.0718323	0.0599775	0.0509995	0.0300705	0.0353468	0.0376292	0.0384646	0.0280553	0.0448698	0.0265079	0	0	0	0	0	0	0	0	0.00980688	0	0	0.00648261	0.0223625	0.015271	0.0465576	0.0631969	0.0204177	0.0731107	0.0681957	0.0538779	0.0158911	0.120356	0.0357893	0.0251846	0	0	0.00883428	0	0	0	0	0	0	0	0.0147928	0
Diglycerol 1	0.144476	0.063997	0	0.186076	0.0865767	0	0.110596	0.0839248	0.113162	0	0	0.175185	0.0860582	0	0	0	0.0366477	0	0	0	0.0510695	0.0167842	0.0129672	0.0241911	0	0.0625086	0.0668725	0.0515132	0.0942102	0.0432575	0.0300834	0	0.0819956	0.123353	0.101024	0.0845132	0.0427437	0.0329765	0.0297679	0.020635	0	0.0200354	0	0.032592	0.0227172	0	0	0
D-(glycerol 1-phosphate)	0.376815	0.118929	0.268042	0.274108	0.188459	0.349324	0.30357	0.353635	0.219871	0	0.264803	0.138057	0.194147	0.749692	0.217021	0.344045	0.100459	0.503136	0.585734	0.211725	0.252032	0.174894	0.272302	0.208126	0.130423	0.119642	0.21613	0.130739	0.296873	0.196577	0.398455	0.262514	0.260244	0.203096	0.130676	0.210887	0.203411	0.459977	0.588343	0.552593	1.01181	0.253368	0.270885	0.240896	0.477269	0.732427	0.200583	0.261536
Glucose-1-phosphate	0	0	0	0.174714	0.0695963	0.060797	0	0	0	0.0706311	0	0.252485	0.362019	0.0152078	0.0234317	0.0242947	0.132893	0.120475	0.0270443	0.0947394	0.310591	0.122583	0.0942919	0.1093	0	0.0850581	0	0.0754944	0.0981598	0	0.0981693	0	0.117411	0	0	0	0.198697	0.154816	0.137171	0.109194	0.129083	0.109811	0.106672	0.119659	0	0.0688107	0.122326	0
4-hydroxy-3-methoxybenzoic acid	0.0158994	0.0302321	0.0222117	0.016539	0.0105753	0.0172769	0.00843208	0.00236957	0.0170401	0.00759136	0.0146232	0.0171316	0.0022645	0.00195088	0.00251825	0.00155909	0.000940812	0	0.00215485	0.00197584	0.00266687	0.00127197	0.0012676	0	0.0162009	0.00396448	0.0181272	0.0268048	0.0052508	0.0249926	0.00795981	0.00528258	0.00782513	0.0190085	0.026124	0.0112875	0	0.00129754	0.000758856	0.00130023	0	0	0.00177419	0.000812352	0.00149186	0.00190079	0	0.001229
glutamine 1	0.1196	0.0379997	0.0742408	0	0	0.0449867	0	0	0.106587	0.0758905	0.0438031	0	0	0.0955759	0.0421748	0.0336244	0.0199819	0.067385	0.0818079	0.0156001	0	0	0	0	0.119508	0	0.0966947	0.0188389	0	0	0.19387	0	0	0.0411069	0.0791773	0.0249032	0	0.0399718	0	0.0284636	0.0700928	0.0450675	0.057028	0.0275057	0	0.0866964	0	0.0475448
N-Acetyl-L-glutamic acid 2	0	0.00370119	0.00979741	0	0.00709988	0.0269353	0	0.0124296	0	0.0325088	0.00551844	0.00343901	0.00030971	0.0114616	0.00380639	0.00867818	0.00230304	0.0101122	0.00427739	0.00885728	0.00121401	0.00169287	0.00837124	0	0.00386355	0	0.00380744	0	0	0.00606426	0	0.000768277	0.00540527	0.00479469	0.002794	0	0.00423838	0.0149064	0.000242851	0.00520797	0.0171978	0	0	0.00423182	0.0107205	0	0.00215195	0.00393489
Analyte 925	0.018231	0.0225026	0.018949	0.0198079	0	0.0178089	0.025927	0.0172869	0	0	0.0224722	0.0188614	0.0374672	0	0.0226796	0.00998943	0.0217063	0.0175585	0.0207965	0.0201216	0.0468304	0	0.0183805	0.0180934	0.0136601	0.027316	0	0	0.0345037	0.0139076	0.0161796	0	0.0203794	0.0231341	0.0131342	0.0166278	0.0254025	0.0262286	0.0287493	0.0259436	0.0210513	0.0252039	0.0172458	0.0373669	0.0183277	0.0199221	0.0206485	0.0214651
O-Phosphorylethanolamine	0	0.000453676	0.000167639	0	0	0.00456354	0.00825808	0	0	0.0228788	0	0	0.00488937	0.0706092	0.0285023	0.0262545	0	0.0654653	0.0428828	0.0204998	0.0148495	0.0198068	0.0172206	0.00328229	0.00114435	0.00157561	0.00630285	0.00102719	0.00687474	0.00176346	0.00014437	0	0.0166846	0.00827576	0.00455452	0.00602433	0.0116136	0.0430825	0.0312582	0.0259818	0	0.0339495	0.0209995	0.00698609	0.0121009	0	0.000182254	0.0246865
methionine sulfoxide 2	0	0	0.0144161	0.0048452	0	0.0110398	0.00803539	0.0137984	0	0.0178422	0.00887176	0	0	0.0236259	0.0279663	0.0118584	0.00413568	0.0315358	0.0226232	0	0.011307	0.00773474	0.0114389	0.0059963	0	0.00518299	0	0.00420456	0.00713843	0	0.0137619	0	0.00602071	0	0	0.00766613	0.016635	0.060785	0.0142273	0.0463781	0.0389425	0.0298506	0.0231986	0.0214784	0.0301582	0.0447047	0.00776681	0.0169686
thymidine 5'-monophosphate degr prod	0.0066436	0.00175344	0	0	0.004189	0.00900946	0.00923931	0.0161498	0	0	0.00750043	0.00340082	0.00196965	0	0.0801468	0.0773285	0.00189547	0.0989145	0.162165	0.0159853	0.00631647	0.00899792	0.0119185	0.00228288	0	0.000526672	0.007676	0.00074466	0.00170795	0.00254924	0	0.00547953	0.00776822	0	0	0.0040511	0.00902924	0.0257357	0.00327413	0.057299	0	0.0206241	0.0196655	0.0114082	0.0141226	0.0733479	0	0.0188295
5-Aminoimidazole-4-carboxamide 2	0	0.00390699	0	0.0057845	0.00411052	0.00335568	0.00693515	0.0045343	0	0.00317272	0.00406977	0.00523836	0.0247353	0.00700373	0.00791471	0.00289544	0.00792108	0.0103383	0.00687209	0.00604111	0.0253833	0.018063	0.00507049	0.0086616	0	0.00451477	0.00533705	0.00424216	0.00756577	0.00379106	0.00182241	0	0.00492813	0.0071835	0	0.00566284	0.0138552	0.0127323	0.0101133	0.00773623	0.0149206	0.0137464	0.00901529	0.0114623	0.00577176	0.0138528	0.00694865	0.0126668
2-Deoxy-D-galactose 2	0	0	0.0720644	0	0.01279	0.0519328	0.11	0	0.185464	0.0537582	0.0884655	0.203728	0.00875209	0	0	0.00101905	0.00895661	0.00626787	0	0.00509068	0.0105004	0.00358071	0.00384585	0.00376538	0.300858	0.108938	0	0.0975687	0.0199441	0.127169	0.0367296	0	0.284336	0.0681769	0.0628811	0.0639186	0.00565936	0	0	0	0	0	0.00656519	0	0	0	0	0.00497015
Analyte 942	0.0793734	0.0222126	0.0699095	0.0193714	0.0270673	0.0674621	0.0316232	0.0286155	0.0330683	0	0.0448722	0.0249434	0.0030484	0.191525	0.139602	0.070619	0.0145951	0.109641	0.162833	0.072928	0.0121846	0.0206801	0.0874418	0.0125958	0.0384152	0.00622241	0	0.0222461	0	0.0804382	0.110412	0	0.0277038	0.0419519	0.0170336	0.0188245	0.0302497	0.0573656	0.0067182	0.115764	0.15904	0.0612502	0.0492086	0.0325962	0.135745	0.154093	0.0187427	0.0846579
hypoxanthine 1	0	0.117484	0.0747069	0.187694	0.142665	0.0979421	0.218531	0.260692	0.094432	0.147586	0.211882	0.232191	0.296064	0.340538	0.0808184	0.312176	0.0939466	0.681181	0.28991	0.201392	0.499136	0.354941	0.447608	0.579287	0.0182023	0.314619	0.134287	0.0146801	0.252785	0.0232672	0.176425	0	0.276021	0.0777573	0.0548316	0.291941	0.235642	0.412271	0.800405	0.115359	0.39469	0.199487	0.164917	0.560467	0.355101	0.499938	0.121704	0.192899
ornithine 1	0.0996456	0.0186444	0.0773422	0.0192864	0.0672405	0.208335	0.0598792	0.154321	0.0199599	0.331003	0	0.0308269	0.0480077	1.17327	0.677643	0.95252	0.398028	0	0.919674	0.26516	0.0523085	0.109718	0	0.080703	0.0550144	0.0161004	0	0.0126681	0.0113485	0	0	0.0139354	0.0477262	0.0285727	0.0140651	0.0433396	0	0	0.135574	0.602741	0	0.172959	0.463204	0.376044	0	0.759625	0.0886901	0.410023
citrulline 1	0	0.0461778	0.326162	0	0.2166	0.443315	0.0992667	0.296271	0	0.435525	0.0389752	0	0.0131597	0.914707	0.540683	0.515588	0.0505387	0.69266	0.962371	0.287325	0.0324041	0.12018	0.376715	0.0548173	0.0950589	0.0244017	0.238211	0	0	0.315967	0.500036	0	0.0909319	0	0.000556957	0	0.120298	0.38053	0.0510928	0.494358	0.728243	0.163619	0.284744	0.150274	0	0.579177	0.0839547	0.256202
Analyte 966	2.37844	2.9303	2.39155	2.94613	1.36861	2.13083	1.15748	0.333906	2.30238	1.42205	2.29202	2.60626	0.00946283	0	0	0.00975128	0.0100273	0.016733	0	0.0175365	0.0364292	0.0141502	0.0108273	0.0139496	0	0.309112	0	2.53196	0.946106	2.16334	0.92476	1.15438	1.154	2.98876	0	0	0.0134405	0.0251911	0.0204694	0.0198954	0.0285264	0	0.0157298	0.011312	0	0.0394314	0.0639157	0.0214413
Analyte 975	0.201475	0.16326	0.165649	0.168862	0.0684418	0.141516	0.0862161	0.0523073	0.230755	0.161364	0.213635	0.13185	0.0107273	0.00622668	0.00320877	0.00398119	0.0149316	0.00802532	0	0	0.0172824	0.00968115	0.00773031	0.0129072	0.176672	0.0832211	0.272981	0.0738566	0.0641316	0	0.0736073	0.0604731	0.0970042	0.221661	0.135904	0.0830885	0.013508	0.0122072	0.010182	0.0124307	0.0103441	0.00819448	0.00712731	0.00796519	0.00759235	0.00608802	0	0
Methyl-beta-D-galactopyranoside	0.0757099	0	0.0223432	0.0815662	0	0.025806	0.0632463	0.09765	0	0.044011	0	0	0.179336	0	0	0.0190075	0.0241797	0.0420977	0	0	0.141241	0.0789882	0	0.0667636	0.0547158	0.131807	0	0	0.0913569	0.0312903	0	0	0.112206	0.0843783	0	0.086827	0.0928808	0.0649346	0.0625399	0.0262978	0.0685303	0.0573883	0.040552	0.0607951	0	0	0.0312157	0.0282821
1,5-Anhydroglucitol	0	0.0672405	0.0504844	0.0394889	0.0282318	0.0579921	0.0575546	0.0636333	0	0.065372	0.0327856	0.0863956	0.0450154	0.0440352	0.0379841	0.0247929	0.0242725	0.0416149	0.0528594	0.0338159	0.0424294	0.0345748	0.0535214	0.0256409	0.0371584	0	0.0432675	0.075384	0	0.0769437	0.0425095	0.0778878	0.040207	0.0472847	0	0.0418112	0.0456241	0.0490765	0.0682769	0.0251042	0.0592271	0.0374447	0.0411597	0.0278239	0.042771	0.0487414	0.0204294	0.0295213
Myristic Acid	0.247284	0.180945	0.160146	0.253881	0.167987	0.24794	0.28909	0.293748	0.234097	0.175958	0.202205	0.231889	0.218928	0.108429	0.129791	0.082517	0.148596	0.199496	0.103697	0.166977	0.329084	0.168391	0	0.266203	0.1122	0.222548	0.163059	0.184568	0.349221	0.130998	0.184371	0	0.248949	0.304082	0.185683	0.2198	0.223501	0.319851	0.300588	0.227141	0.259087	0.172971	0.199567	0.230634	0.199389	0.230368	0.168656	0.247297
2,6-Diaminopimelic acid 2	0.326717	0.177333	0.702651	0.184119	0.325367	0.956229	0.49339	0.391373	0.154512	0	0.328704	0.233493	0.0936971	1.72278	1.50405	1.58254	0.389439	1.23018	1.68969	0.786559	0.284961	0.460131	1.1655	0.280071	0.32615	0.158165	0.338172	0.239435	0.146671	0.531829	0	0.115767	0.466429	0.310601	0.0797117	0.317254	0.688112	1.53845	0.450681	1.54439	1.41899	0.968113	1.14504	0.886043	2.02953	1.46067	0.397551	1.0454
Atrazine-2-hydroxy 4	0.00460957	0.00287272	0	0.00268444	0.00346603	0.00384096	0.00191102	0.00187444	0.00180571	0	0.00310654	0.00352643	0	0.0105049	0.00510224	0.0058857	0	0.0066576	0.00767757	0.00289272	0	0	0.00286378	0	0.00376658	0	0.00327191	0.00157646	0	0.0038738	0.00626366	0.00119352	0.00124048	0.00283535	0.00254526	0.00113502	0	0.00403817	0	0.00362506	0.00776122	0	0.00201559	0	0.00349418	0.00803049	0	0.00420223
galactose 1	0.40176	0.0249266	0.214033	0.0223293	0	0.0676384	0.0120543	0	0	0.421064	0.0212402	0.0213227	0.0580336	0	0.0192703	0	0	0.0212889	0.00796861	0.022483	0.0427781	0.0246745	0.0173176	0.0284309	0.0964194	0.00506838	0.017331	0.0213062	0.269095	0.0341593	0.045666	0.0105939	0.0110767	0.281824	0.0167763	0.120759	0.0344361	0.0337845	0.0355899	0	0.0288757	0.0298194	0.0268747	0.0354365	0	0.021941	0.0340435	0
fructose 1	5.37573	4.14728	3.4862	3.55307	1.94555	2.01775	2.89945	1.51713	2.88701	2.63655	3.98473	5.86302	0.107649	0.0937801	0.149783	0.0565204	0.0977873	0.0976538	0.158821	0.0967071	0.204319	0.141863	0.0780204	0	3.6634	2.94242	2.99213	4.78675	0.843125	4.56328	1.77686	3.56532	1.80211	5.62268	2.71835	2.48795	0.105158	0.162541	0.210041	0.110481	0.158705	0.177192	0.0734333	0.136413	0.0842917	0.178038	0.286156	0.0758636
Analyte 1007	0.833804	1.07134	0.642721	1.92383	0.633667	1.75854	1.1738	1.25526	1.61023	1.12207	1.15396	1.22816	1.16593	1.08194	0.485032	0.840989	0.576307	1.18308	1.04481	0.742552	1.35315	1.06431	0	0.619021	0.895264	0.70367	0.93218	1.05538	1.92773	0.557422	1.4029	0	1.52385	1.34813	0	1.13367	1.22481	1.50127	0.974578	0.968777	1.91232	0.691228	0.644365	1.06285	1.16255	0.985208	1.1164	1.59056
3-Hydroxyanthranilic acid	0	0.0195358	0.0159164	0.079052	0.0182408	0.0204085	0.0978061	0.0477648	0.0797316	0.0277175	0.0330615	0.0211277	0	0.0250727	0.0164561	0.017736	0.190511	0.0492757	0.029324	0.0172633	0.239214	0.0946382	0.0211264	0.0588175	0.0135981	0.0447715	0.0356061	0.0130841	0.0934708	0.0187456	0.0373376	0	0.0591164	0.0682169	0.0462163	0.0375014	0.166142	0.0550874	0.115786	0.158137	0.0651959	0.115516	0.079927	0.0637038	0.0248912	0.0724547	0.250679	0.0197579
fructose 2	3.2821	2.43521	2.11445	1.93392	0.78414	1.02798	1.80238	0.875726	1.73081	1.68119	2.28986	3.72941	0.0807341	0.0491962	0.0812985	0.0193661	0.0546515	0.0461457	0.0521709	0.0458614	0.10979	0.0490426	0.0403778	0.143459	2.13737	1.84251	1.60275	2.97647	0.54571	2.93151	0	2.08857	1.10682	3.03923	1.33898	1.34996	0.0545311	0.0805923	0.114575	0.0562632	0.0479066	0.0949407	0.042377	0.0866967	0.0408501	0.101155	0.122929	0.0466149
tyrosine 2	0	0	0	0.374029	0	0	0.796531	0	0	0	0.455994	0.255049	0.203817	1.47146	1.14692	1.03975	0.455091	1.52335	1.43045	0.930127	0.767485	0.805057	0.943703	0.360392	0.293404	0.240788	0.422486	0	0.387092	0.466989	0.837629	0.17193	0.712803	0	0.104455	0.469621	1.20323	1.98609	0.66306	1.5818	1.70625	1.4043	1.26162	1.63774	1.74734	1.59164	0.765486	1.08041
glucose 1	4.85323	0	2.41513	8.30316	0	6.66814	8.36304	0	0	10.7045	11.4342	0	1.06908	0.707913	1.07694	0.343454	0.951886	0.806064	0.300945	0.800097	2.69704	0.964687	0.470303	1.54103	6.45452	7.97086	4.66594	3.92121	4.14255	0	0	4.13098	9.8658	0	2.78475	3.76931	1.54849	1.68392	1.04539	1.15737	0.740944	1.23996	0.844779	2.07198	0.758873	1.15064	2.0744	0.778197
glucose 2	4.32053	1.78112	3.54077	2.31591	1.03885	1.92244	2.29589	1.19382	0	3.03645	0	1.14246	0.19788	0.114225	0.179234	0.0586378	0.161223	0.161403	0.0548697	0.139711	0.55872	0.181552	0.0761969	0.308009	1.75171	2.32335	1.21434	0.945139	0.869043	1.67264	2.47831	1.11747	0	0	0.715114	0.840401	0.319192	0.370132	0.192267	0.224334	0	0.242065	0.168795	0.460106	0.132273	0.233416	0.389224	0.0382146
lysine	1.3375	0.366044	1.77689	0.327435	0.856969	2.58821	0.975832	1.46337	0.432217	0	0.912507	0.514254	0.0836229	6.10319	4.82056	4.01247	0.730501	4.19895	6.3109	2.34495	0.215746	0.910388	2.86377	0.574641	0.976277	0.229478	0.976041	0.351607	0.161055	0	0	0.242736	0.906127	0.703686	0.274472	0.785327	1.3406	3.34699	0.583812	4.44677	4.80797	2.44082	3.02449	1.6562	5.35378	4.8185	0.752054	2.94628
D-galacturonic acid 1	0	0.120706	0	0.0593856	0.106879	0	0.120675	0.064102	0.0533621	0	0	0	0.00630434	0	0	0.0957403	0.00949722	0.110604	0.274959	0	0.0993875	0.166373	0.156726	0.00977097	0.253224	0.00581431	0.104934	0.270623	0.0242244	0.182834	0	0.0229894	0.0867323	0	0.123912	0.0705057	0.110166	0.0511927	0.0210943	0.0622078	0.268858	0	0.284654	0.00887957	0	0.41414	0.0253539	0.537772
sorbitol	1.43188	2.00289	1.94	1.7214	0.957691	1.63763	0.690399	0	0	1.09009	1.60997	1.9416	0.0256461	0	0	0.0540904	0.0147342	0.0792022	0	0	0.0565641	0.043932	0.044068	0.0223281	1.46258	0.17135	1.4767	1.75711	0.398103	0	0.729314	0.673216	0.689119	1.92167	1.67939	1.17349	0.0329173	0	0.058577	0.0591642	0.0869805	0.12688	0.0405669	0.0308575	0.0450634	0.101756	0.0578083	0.057042
tyrosine 1	4.40785	1.37903	4.65176	1.72501	3.67697	6.7697	4.14867	5.96414	1.77196	0	3.04012	1.44694	0.359239	13.6047	10.1352	8.8766	2.5483	12.1886	13.4814	7.30755	1.57923	4.5068	7.8452	1.95668	2.48477	0.766614	3.22817	1.27443	1.107	4.86066	0	0.916175	3.47674	2.75821	1.05877	2.99809	6.41384	11.525	2.64706	10.9933	13.3678	8.49992	8.62243	8.70309	13.5865	12.4406	4.17283	7.81353
Analyte 1076	0.099576	0	0.0894437	0.037081	0.0608567	0	0.077626	0.0992919	0	0	0	0.0266056	0	0.105916	0	0.157573	0.0197171	0.193948	0.113853	0	0.0370591	0.0436934	0.111612	0.0162954	0.0243595	0.0259667	0.0433371	0	0	0.0661515	0.206421	0.021148	0.066323	0.0577633	0	0	0.082334	0	0	0.154438	0.22576	0	0.0949754	0.0929537	0.164471	0.121858	0.0550979	0.057456
pentadecanoic acid	0.0369728	0.0973183	0.0228533	0.223413	0.0927259	0.101008	0.309886	0.241421	0	0.0333367	0.217327	0.0963305	0.228692	0.0847294	0.064479	0.0852451	0.0849586	0.185213	0.0938454	0.0761989	0.436552	0.187786	0.13051	0.293774	0.0592461	0.159352	0.0970597	0.0701659	0.241082	0.0714422	0.0254956	0	0.24457	0.442124	0.149714	0.221394	0.370728	0.417064	0.271814	0.223133	0.296958	0.14473	0.176742	0.230481	0.177446	0.135566	0.144578	0.0884767
Analyte 1087	0.000326709	0.000226402	0.000103069	0.000480852	0	0.000126312	0.0365701	0.0246609	0	0	0.0130517	0.018782	0	0	0	0.00708329	0.00390164	0	0	0	0.0235049	0.0147379	0.0167727	0.0385422	0	0	0	0	0.0114638	0	0	0.235012	0	0.0518464	0.0136452	0.0111173	0.013409	0.0303027	0.0106914	0.0171608	0.0335612	0	0	0.00579057	0.00330328	0.0165648	0.013797	0
Analyte 1092	0.0492199	0.0235642	0.0618639	0.0203294	0.047126	0.0968967	0.0446194	0.0685909	0.0255166	0	0.0274653	0.0273201	0.00513889	0.211704	0.081184	0.0869156	0.013168	0	0.167504	0.0725084	0.020529	0.0492129	0.0766911	0.01743	0	0.00508868	0.0446192	0	0.0126357	0.0552857	0	0.0149538	0.0390427	0.0276552	0.0274588	0.0199615	0.023918	0.0686794	0.0122139	0.066115	0.176214	0.0365136	0.0372713	0.0419738	0.110602	0.135576	0	0.0782756
9-Fluorenone 1	0.199881	0.184323	0.208678	0.184414	0.148445	0.172299	0.23356	0.157827	0.120461	0.165544	0.23322	0.163092	0.268367	0.221088	0.161585	0.0999355	0.139554	0.156697	0.222687	0.149777	0.357524	0.158585	0.167796	0.124219	0.134583	0.196881	0.121128	0.193341	0.257082	0.1646	0.169966	0	0.195621	0.251355	0.123374	0.151739	0.17153	0.212793	0.234413	0.251778	0.196837	0.167564	0.126714	0.302486	0.208726	0.196653	0.149196	0.159528
Analyte 1098	0.146959	0.147427	0.147039	0.273914	0.101768	0.284463	0.251662	0.249232	0.228636	0.230973	0.193492	0.16041	0.196398	0.219748	0.126661	0.140818	0.109574	0.213658	0.193591	0.151249	0.31728	0.19154	0.226271	0.135171	0.133432	0.147038	0.135966	0.190708	0.377253	0.107597	0.219723	0	0.25331	0.21462	0.204967	0.161412	0.214139	0.261077	0.207076	0.225702	0.329718	0.160875	0.12214	0.187276	0.209498	0.223985	0.224064	0.248111
Analyte 1103	0	0	0.324972	0.191098	0.108113	0.168694	0.11142	0.095953	0.388419	0	0.301612	0.290589	0.0200059	0.0289139	0.0343307	0.0137219	0.0261468	0.0217116	0.0380578	0.0157214	0.0211521	0.01616	0.014614	0.0135188	0	0.0571839	0.225819	0.167042	0.0524769	0.248026	0.49683	0.067736	0.393155	0.336809	0.481695	0.111254	0.0178836	0.025953	0.0122723	0.0181905	0.0333003	0.0184952	0	0.0265899	0.0324143	0.0242905	0.030782	0.0155729
indole-3-acetamide 2	0.0346492	0.0106002	0	0.0532646	0.0180681	0	0.0350587	0.0254345	0.0481964	0	0.0271228	0.00949023	0.00725111	8.69137e-05	0.000686802	0.000977817	0.00300721	0.00454048	0.00160989	0.00149808	0.00450057	0.00272556	0	0.00611228	0	0.0359102	0.015473	0	0.0497035	0	0.0011041	0	0.0474522	0.030218	0.033659	0.0233488	0.00829405	0.00384237	0.00576321	0.002717	0.0034937	0.00276457	0.00411763	0.00297614	0.00199583	0.00101012	0	0
N-alpha-Acetyl-L-ornithine 1	0.011965	0	0.0157737	0.0288367	0.0575012	0.123038	0.0710902	0.076572	0.0259369	0	0.0349865	0.0226985	0	0.0848895	0.0654898	0.067568	0.0268587	0.0960493	0.0255596	0.0771537	0.0339172	0.0391263	0.100917	0.0233134	0.0105631	0.0204497	0.0324334	0.0133111	0	0	0	0.0126985	0.0592777	0.0460139	0.0195472	0.0187673	0.0758971	0.130705	0	0.0871947	0.148495	0.036952	0.0604146	0.07837	0	0.0707033	0.0437873	0.0639336
pantothenic acid	0	0.221709	0.368896	0.174482	0	0.280777	0	0.0675439	0.189644	0	0.184663	0.267013	0.0180929	0.0750506	0.0670656	0.0443673	0.0366783	0.06321	0.0686638	0.0691406	0.045511	0.0414472	0.0760805	0.0743716	0.287508	0.0680362	0.226274	0	0.0556247	0	0.124021	0.100776	0.0820634	0.218192	0.198907	0.0972262	0.0541205	0.0582052	0.0715312	0.0494151	0.0930472	0.0475055	0.0559735	0.0727522	0	0.0827853	0.0498988	0.0414081
Analyte 1130	0.0759004	0.0314793	0.0975198	0.0223246	0.0551064	0.122433	0.0447465	0.054555	0.0339023	0	0.0534932	0.0414164	0.00963187	0.107889	0.0858624	0.0654401	0.0231608	0.0886575	0.0670711	0.0917017	0.010512	0.020937	0.0967001	0.00861919	0.0475061	0.00382432	0.0382967	0.0227486	0.00404614	0.072886	0	0.00821747	0.0364037	0.0422472	0.0319727	0	0.0259484	0.0683271	0.011892	0.0628895	0	0.0280792	0.0327223	0.029044	0.103547	0.0653815	0.0200326	0.0666861
xanthine	0.0703792	0.0192765	0.048322	0.0379098	0.050577	0.0958788	0.0597097	0	0.0153194	0	0.0363243	0.0572114	0.131731	0.544709	0.14959	0.544051	0.0865108	0.705663	0.623822	0.174343	0.156141	0.173115	0.366368	0.291109	0.0130783	0.0376082	0.0400871	0.00621457	0.0504304	0	0	0.0812525	0.0809521	0.017772	0.0180574	0.0612893	0.267356	0.894875	0.909123	0.132843	0.593484	0.176959	0.260501	0.645296	0.690774	0.689006	0.117226	0.256463
palmitoleic acid	0.0363538	0.0482857	0.0509847	0.0526074	0.053372	0	0.0558355	0.101901	0.0374193	0.0428132	0.040093	0.0826174	0.0330344	0.125036	0.0959973	0.11514	0.0349729	0.133012	0.0944866	0.0714428	0.0795321	0.0695595	0	0.270293	0.0165117	0.0307223	0.040578	0.033332	0.0628421	0.015246	0.055986	0	0.0587476	0.079723	0.0257045	0.0336933	0.0622451	0.141709	0.186355	0.103193	0.182808	0.0669261	0.0933473	0.100408	0.147089	0.179423	0.0844355	0.219007
N-Carbamylglutamate 4	0.0711496	0.0175563	0.088977	0.0118164	0.0363522	0.0501088	0.023453	0.0187956	0.0219894	0	0.0401012	0.0266345	0	0.16295	0.115791	0.075403	0.00754548	0	0	0.0582978	0	0.014089	0.0629776	0	0.0562272	0	0.0280212	0.0203282	0	0.0738348	0.0972738	0	0.0208907	0.0366617	0.015758	0.0123341	0.0173905	0.0413496	0	0.0679684	0.109044	0.0370125	0.0357672	0.019997	0.0960112	0.12094	0	0.0725081
Glucosaminic acid	0.0273015	0	0.0344424	0.0102698	0.0222936	0.0542659	0.0195871	0.0260488	0	0.0685946	0.0124202	0.0122987	0	0.0197098	0.0119301	0.0246774	0.00875106	0.0255399	0.00677454	0.0267731	0.00900149	0.0063779	0.0314518	0.00608671	0.0115187	0	0	0.00735989	0	0.0206323	0	0.00583686	0	0.0166012	0.011236	0.00636898	0.0184254	0.0389266	0	0.0190888	0.0397625	0.00562738	0.0157308	0.015258	0.0409292	0.013847	0.0100103	0.0170569
mucic acid	0.00822617	0.00543242	0.00879834	0.00612451	0.0060929	0.00561123	0.00709762	0.00393272	0.00447076	0.00628896	0.00901333	0.00552815	0.0107098	0.00820619	0.00568538	0.00293248	0.00652886	0.00502408	0.00911887	0.00621303	0.0128757	0.00719461	0.00623845	0.00350859	0.0041876	0.00760451	0.00438214	0.00515385	0.00727467	0.00479764	0.00735672	0.00539997	0.00907494	0.0104157	0.00389641	0.00483046	0.00633925	0.00699264	0.00493476	0.00757166	0.00786212	0.00648128	0.0045509	0.00959235	0.0060375	0.00719347	0.00552543	0.00588543
Analyte 1162	0.0205401	0.00714591	0.0126361	0	0	0	0.00768178	0.0157133	0	0.0178356	0	0.00703117	0	0.0293136	0.0121431	0	0	0.0179712	0.0255736	0.0103363	0.0111665	0.00867693	0	0.00668544	0.00104467	0	0	0	0	0	0.019307	0	0.00916915	0.00866027	0	0.00599637	0.00953293	0	0	0.0134441	0	0.00909782	0.00844439	0.00903037	0	0.0225718	0.0058756	0.012742
palmitic acid	8.40376	7.76057	8.77506	11.1041	5.99726	7.5194	10.7265	9.22557	7.77356	6.55191	7.76647	6.81678	9.06556	8.1977	6.21558	6.18167	5.64452	8.20722	8.57734	6.91184	13.613	7.29831	8.96268	8.7283	5.19657	8.92576	5.93261	7.52574	15.4683	5.23352	7.51506	11.4394	9.10631	13.2913	6.55826	7.55668	8.56004	11.1273	11.7834	10.0455	9.81113	7.24684	7.21443	10.4243	8.96722	8.93656	7.34366	7.99841
Analyte 1168	0.0759684	0.0278863	0.137258	0.0309394	0.0667213	0.116816	0.0465459	0.0539706	0.0369814	0.154495	0.0675199	0.0582412	0	0.229293	0.15419	0.139276	0.0289935	0.174471	0.203547	0.127783	0	0.0319753	0.153729	0.0260404	0.0529521	0.011378	0.054652	0.0333336	0	0.124562	0.15395	0	0.0430124	0.0717221	0.023966	0.0316099	0.0739666	0.131043	0.0184584	0.166287	0.215232	0.0707596	0.0918887	0.0677726	0.25002	0.174759	0.0365035	0.120915
N-Acetyl-D-galactosamine 1	0.0936902	0.0282544	0.0258617	0.0776487	0.0623358	0.0351326	0.0673113	0	0.0444572	0.0419207	0.0515759	0.0290324	0.26694	0.0642805	0.0531278	0.037719	0.0545888	0.127662	0.0487647	0.0443963	0.397518	0.105515	0.0262077	0.270786	0.0181189	0.124455	0.0428448	0.0210027	0.0863194	0.0257771	0.0940954	0	0.0569616	0.0447599	0.0419242	0.0620003	0.263212	0.331539	0.216601	0.219277	0.160733	0.17427	0.0880553	0.384951	0.0222468	0.185412	0.155429	0.144246
Allantoic acid 3	0	0.0131377	0.0243268	0	0.00672775	0.020726	0	0.00726736	0	0.0191145	0	0.0185014	0	0.0415212	0.0317581	0.00266224	0	0	0.00885454	0.00852065	0	0	0.0111611	0.00154604	0.0176906	0	0.0309187	0.0134202	0	0.0254933	0.00858682	0	0	0	0	0	0.000832123	0.00081871	0.00166873	0.00204442	0.014816	0.0329962	0.00936859	0.00173969	0.01026	0.0100586	0	0
Analyte 1187	0.00772923	0.00483402	0.0102689	0.011934	0.00660789	0.0113471	0.00986256	0.0111161	0.00955059	0.00583533	0.00473039	0.00473989	0.00450956	0.01039	0.00241412	0	0	0.0122029	0.00919973	0.009131	0.00678264	0.00735565	0.0113923	0.00463271	0.00382254	0.00659884	0.00793066	0.00844605	0.0167654	0.00613525	0.00864597	0.010345	0.00686727	0.0095189	0.00692094	0.00692697	0.00634427	0.010829	0.0158319	0.00913518	0.0144354	0	0.00299132	0.00433163	0.010616	0.0161532	0.00554877	0.00865231
myo-inositol	1.03731	1.96574	1.69265	0.902472	1.01558	1.72901	1.52799	1.39916	0.987931	2.79929	1.75482	2.8313	0.496417	2.90653	2.09648	0.975663	0.274757	1.77463	2.99232	0.704516	0.741423	0.7036	1.01201	0.305238	1.81582	0.190795	1.15421	1.33322	0.687063	2.00843	1.36694	0.926773	0.675067	0.950936	1.10832	0.676932	1.19381	1.77724	1.2568	1.67007	2.49544	2.19244	1.67862	0.956175	2.11667	2.23838	0.411966	1.45722
N-Acetyl-beta-D-mannosamine 3	0	0.0234453	0.0118379	0	0	0	0.0328545	0.045524	0.0233217	0	0.0308194	0.0258056	0.121204	0	0.0357882	0.0538972	0.0378579	0.121673	0.105983	0.0362527	0.312163	0.0933635	0.0221452	0.173136	0.012728	0.0944797	0	0.0107202	0.0540429	0.0177198	0.0294939	0.0790931	0.0558919	0.0221533	0.0334201	0.0400273	0.202227	0.254417	0.137004	0.139761	0.148912	0.123288	0.0965528	0.282496	0.033659	0.150922	0.0872514	0.12973
Linoleic acid methyl ester	2.21488	0.182423	0.47974	1.67657	0.358635	0.536249	0.664791	1.15647	1.00476	1.2712	0.319982	0.284421	0.0314219	0.223579	0.0760061	0.203904	0.0163321	0.131349	0.0123856	0.134384	0.0489148	0.0349702	0.1934	0.0338592	0.21926	0.0707499	0.395933	0.0217085	0.577465	0.0858273	0.657674	0.809504	0.231891	0.762805	0.291199	0.12118	0.0553283	0.0813383	0.088779	0.129366	0.121571	0.0483294	0.0602781	0.0698473	0.0739347	0.0832777	0.137246	0.0367425
Analyte 1200	0	0	0	0	0	0	0.0150582	0.00890816	0.0171519	0	0.00576189	0	0	0	0	0.00230945	0.0110605	0.0106809	0	0	0.0230132	0.00965186	0.00799649	0.0123141	0	0.0101491	0.0102793	0	0.0234014	0	0	0.0199855	0.00446309	0.0130205	0.0107099	0.00962003	0.0197934	0	0.0117346	0.00875354	0.0141466	0.00680346	0	0.0141021	0.00950359	0.00411801	0.0157895	0.0028502
Analyte 1207	0.0196025	0.00991918	0.0106785	0.0298502	0.0123103	0.0161687	0.025447	0.0159355	0	0	0.016456	0.0118223	0.00805439	0.0120039	0.00689024	0.0150115	0.005775	0.0211386	0.0107303	0.00503195	0.0643255	0	0.022489	0.0252006	0	0.0150096	0.0148827	0.00890907	0.0404869	0.00629609	0.0121864	0	0.0195617	0.0373023	0	0.0197619	0.0404306	0.0447986	0.029778	0.0254265	0.0293333	0.0118062	0.0178167	0.0180409	0.0196144	0.0208936	0	0.0109632
guanine 1	0.0384119	0.0180221	0.0168458	0.0322864	0.0161502	0.00940772	0.0292985	0.0176143	0.0207399	0.00964722	0.0326216	0	0.0679404	0.00987272	0.00602207	0.00483523	0.0154973	0.0106412	0.0103656	0.00854262	0.0943152	0.0204061	0.0113452	0.0285267	0.00799398	0.0853591	0.0211406	0.00753376	0.0294413	0.0111064	0.012537	0	0.0342571	0.0268889	0.024569	0.0409746	0.0724827	0.0278001	0.0280652	0.0346831	0.0288423	0.0212931	0.0188082	0.0149736	0.0144873	0.0118571	0.038536	0.00402304
d-Glucoheptose 1	0.0219754	0.0131252	0	0.0171536	0.032624	0.0190252	0.0269848	0.0278961	0.00930717	0.0377245	0.0192627	0.0201955	0.00948787	0.0369993	0.0214849	0.0135737	0.00381712	0.0236922	0.0395314	0	0.0183619	0.0163079	0.016797	0.0413403	0.00577222	0.0713944	0.0179874	0.0056429	0.0136107	0.0105025	0.0282221	0.0294956	0.0143737	0.0106518	0.0145101	0.0225275	0.0227941	0.0223464	0.01892	0.0154033	0.0256054	0.0238649	0.0145475	0.0222398	0.0179703	0.0288841	0.0151318	0.014537
Isoxanthopterin	0.0866809	0.10003	0.104546	0.067799	0.0842325	0.0922635	0.128138	0.0601115	0.0513533	0.0497596	0.11808	0.0889844	0.162168	0.123376	0.0797094	0.0570739	0.071797	0.0795951	0.109202	0.0786476	0.214038	0.0873876	0.113334	0.0705337	0.0646548	0.108783	0.0682538	0.0873292	0.168043	0.0745912	0.105579	0.0750462	0.10485	0.13818	0.0763798	0.0831435	0.0988634	0.127497	0.149705	0.142586	0.0963256	0.099082	0.0554675	0.174936	0.10134	0.103724	0.0831885	0.0878761
3,4-dihydroxycinnamic acid	0.00581962	0.00280884	0.00506435	0.00724615	0.00622702	0.0044117	0.00600288	0.00569216	0.00659023	0.00465181	0.00453137	0.00281836	0	0.00843116	0.00527627	0.00267607	0.00101359	0.00684818	0.00848372	0.00562021	0.00700734	0.0050785	0.00430319	0.00325593	0.00200619	0.00388776	0.00597144	0.00219755	0.0072215	0.00372131	0.00471935	0	0.00514392	0.00570345	0.00534003	0.00664813	0.00701724	0.0070515	0.00760866	0.00698631	0	0.00493146	0.00429613	0.00368508	0.00348387	0.00532479	0.00649506	0.00537619
Analyte 1227	0.0128071	0.0067615	0.00307507	0	0.0101771	0.00544688	0.0129756	0.010644	0	0	0.0121697	0.00440766	0.0185412	0	0	0	0.0065887	0.00460829	0	0	0.015259	0.00394074	0	0.00886292	0.00298254	0.0112657	0	0.0073478	0.0111812	0.00494139	0.00324316	0	0.0099307	0.0154332	0	0.0101458	0.00925327	0.00539398	0.00746769	0.00492099	0	0.00329202	0.00288673	0.0101361	0.00684498	0	0	0
9-Phenanthrol	0.0478126	0.0206143	0.0328882	0.0223528	0.021173	0.0275627	0.0208442	0.0206783	0.028393	0.0501881	0.025671	0.0194742	0.00921307	0.0617247	0.0292882	0.0258021	0.00703175	0.0410656	0.0560529	0.0188831	0.0107235	0.0170126	0.026814	0.00859433	0.0236017	0	0.0239131	0.00942386	0.00713385	0.0259197	0.0465301	0.0212468	0.0158697	0.0324778	0.0188134	0.0121382	0.0123949	0.0318917	0.0103473	0.0222059	0.0594105	0.0145887	0.0154615	0.0212502	0.0414571	0.050244	0.00914281	0.0247242
Analyte 1231	0.00628741	0.0025872	0	0.0154036	0.00296117	0.00180158	0.0105916	0.00856515	0.00516057	0	0.00170106	0.00233681	0.00950922	0	0	0	0.0035552	0.00197087	0	0.00202297	0.0134081	0	0	0.00504419	0	0.00862575	0.00523725	0	0.0213423	0	0.00342215	0	0.00584567	0.0120586	0.00516521	0.00813714	0.00899704	0.00712128	0.00622917	0.00411456	0.00348581	0.00235192	0.00325682	0.00411912	0.00231441	0.00227796	0.00627162	0.000821407
heptadecanoic acid	0.134348	0.0729628	0.06197	0.202318	0.0641901	0.0744625	0.196254	0.208043	0.170253	0.089118	0.114771	0.063739	0.141217	0.0937118	0.0628255	0.0762648	0.0454666	0.124165	0.0715973	0.0490635	0.282669	0.0962181	0.0973796	0.172344	0.0452641	0.0998991	0.0943729	0.074405	0.294713	0.0674855	0.102463	0	0.133048	0.235566	0.117775	0.146152	0.168252	0.215109	0.158956	0.135728	0.163314	0.0848646	0.0897669	0.12519	0.12053	0.115459	0.1089	0.0650695
Octadecanol	0.100054	0.0641986	0.0746123	0.121034	0.0331738	0.0416549	0.0549679	0.0449986	0.0979915	0.0476216	0.0703661	0.0430317	0.0439928	0.0117377	0.00958441	0.00958797	0.0116807	0.0114393	0.0115997	0.0122356	0.0422115	0	0.0162976	0	0.0720228	0.0588812	0.0728126	0.0711668	0.134012	0.0697417	0.0474196	0.0682709	0.0632907	0.0929465	0.0746615	0.0562759	0	0.0234133	0.033145	0.0197693	0.020471	0.0145745	0.0168625	0.0334622	0.0288968	0.0163272	0.0335828	0.0127543
noradrenaline	0.0896525	0.00770835	0.017593	0.0136238	0.0215591	0.0474364	0.0279628	0.0394773	0.0182124	0.0789675	0.0145952	0.00923829	0	0.114345	0.0451842	0.0513212	0	0.0831206	0.108291	0.0335331	0	0.0246835	0.0471472	0.00505717	0.013272	0	0.0206579	0	0	0.0231981	0	0	0.0227173	0.0522818	0.00505535	0.00835516	0.0143813	0.0491628	0	0.0470512	0.108057	0.020239	0.017355	0.0212011	0.0658106	0.0777515	0.00869471	0.0382734
Analyte 1245	0.0388979	0.00882895	0.0286825	0.0100462	0.0127893	0.0197894	0.0168444	0.0167563	0.0116824	0	0.0183632	0.0177598	0.0067654	0.0710505	0.0625225	0.0561258	0.0109294	0.0391983	0.0400363	0.0288222	0.0105918	0.0173629	0.0269795	0.00812056	0.0310105	0	0.0170329	0.00735067	0	0.0196537	0.0535146	0.00920432	0	0.0151373	0.0109766	0.00891937	0.0175077	0.0330695	0.00846798	0.0319882	0.0495164	0.0160815	0.019028	0.019512	0.0272175	0.0455146	0.00790968	0.0370016
Phytol	0.10448	0.0841191	0.0847122	0.0816271	0.0678397	0.078287	0.0974219	0.0709734	0	0.0609685	0.0948362	0.0672324	0.132108	0.103762	0.0680851	0.0423118	0.0626495	0.0684716	0.106669	0.0680896	0.161646	0.0660992	0.0788053	0.0432585	0.0554777	0.0818172	0.049851	0.0800426	0.116694	0.0638581	0.096163	0.0887469	0.0800553	0.0931527	0.0086796	0.0620798	0.0748614	0.0966446	0.107035	0.111725	0.0876843	0.0732466	0.0535662	0.142382	0.0955821	0.0826773	0.061369	0.0714604
Indolelactate 2	0.0297945	0.0256401	0.00755984	0.136681	0.0630077	0.0112377	0.0551322	0.0530425	0	0.00883451	0.138343	0.02736	0	0	0	0	0.00105984	0	0	0.00177923	0	0	0	0	0.00978672	0.0711517	0.0473486	0.00888781	0.120394	0.0137768	0	0.176767	0.172264	0.029373	0.0804666	0.039922	0.0039948	0.00165895	0.00304446	0.00294205	0	0.003742	0.00144948	0	0.00306056	0	0	0.00149109
Analyte 1254	0.0430414	0.0186412	0.0524591	0	0.0295885	0.0657927	0.0333496	0.0617434	0.017169	0.11258	0.0196155	0.0228318	0	0.220938	0.0763895	0.120735	0.00940865	0.138938	0.227858	0.0533884	0	0.0354492	0.111502	0.00979088	0.0243114	0	0.0278585	0	0	0.0374285	0	0	0.02602	0	0.0140971	0.0141464	0.0147216	0.0583884	0.00260844	0.0771177	0.149367	0.0283376	0.0373395	0.0364355	0.204215	0.140495	0	0.0788456
Analyte 1255	0.132965	0.0473309	0.109975	0.0319997	0.0576122	0.100546	0.0460506	0.0588992	0.0608175	0	0.0753914	0.0798189	0	0.18067	0.109208	0.112967	0.0176722	0.115695	0.113477	0.0851614	0.00911042	0.0359946	0.0732352	0.0109631	0.104037	0	0.0626091	0.0197023	0.00528586	0.0853375	0.190553	0.0192197	0.0313694	0.0585127	0.0414214	0.025706	0.0253953	0.0594291	0	0.0655503	0.148596	0.0254369	0.0351994	0.0357933	0.0819949	0.102537	0.0178418	0.0770906
5-Methoxyindole-3-acetic acid	0.0216229	0.00684228	0.00296784	0.0464298	0.0305369	0.00717251	0.046856	0.0356775	0.044103	0.00260345	0.0368619	0.00836866	0	0.000814933	0.000789198	0	0	0	0.000757356	0.000776421	0	0	0	0	0.0018951	0.0472276	0.0155872	0.00304905	0.0826543	0	0.00552253	0	0.0460133	0.0398302	0.0151331	0.014996	0.00196971	0	0.00466428	0.00217904	0	0.00172875	0	0.000749613	0.000363458	0.00148198	0	0
Analyte 1259	0	0.0438982	0.0298091	0.045667	0.0258978	0.0424595	0.0295753	0.0174652	0	0.0358331	0.0488293	0.0354427	0.0108249	0.00333855	0.00444159	0.00291383	0.00707352	0.00728968	0.00721707	0.00364625	0.0101979	0.0105678	0.00379062	0.00880199	0.0312704	0.0285693	0.0500091	0.0300746	0.0159186	0.0302275	0.0506107	0.0302166	0.0352276	0.0817322	0.0355438	0.0242444	0.0079334	0.00570559	0.00386669	0.00269118	0.0088881	0.00490955	0.00385817	0.00850871	0.00590121	0.00616551	0.0122122	0.00361481
3-Hydroxypalmitic acid	0.00445314	0.0020548	0.00144972	0.00944203	0.00415055	0.00290184	0.031806	0.0187848	0.0274095	0.00432231	0.0171881	0.00769093	0.0370021	0.0115749	0.0061093	0.00735664	0.00559022	0.0204962	0.00914147	0.00581107	0.0802273	0.0295231	0.00883824	0.0296165	0.00134735	0.00710554	0.00893446	0.00302434	0.0266897	0.0030797	0.00439704	0	0.0255407	0.0458093	0.0260906	0.0262829	0.0370453	0	0.022889	0.0288831	0	0.0180089	0.0133588	0.0255046	0.00557752	0.0316109	0.00612475	0.016823
Fructose 2,6-biphosphate degr prod 2	0.23736	0.128432	0.140305	0.338756	0.166452	0.193409	0.432286	0.456454	0	0.118925	0.204177	0.130705	0.385148	0.047458	0.0421763	0.240535	0.222523	0.196777	0.00623685	0.126493	0.149001	0.138187	0.145463	0.20695	0.0944722	0.317716	0.186805	0.0738653	0.559663	0.0563813	0.337641	0	0.294821	0.287333	0.372617	0.421278	0.125438	0.134837	0	0.0900764	0.103151	0.0472027	0.125979	0.272969	0.335348	0.136817	0.262519	0.0517237
3-Indolepyruvic acid	0	0.204694	0.441457	0.335481	0	0.540057	0.370098	0.432023	0.223037	0	0	0	0.0546551	0.733273	0.644088	0.518165	0.344814	0.702086	0.622857	0.482446	0.240204	0.265863	0.525774	0.176666	0.00520019	0.136736	0.268964	0.235132	0.157287	0.0105348	0	0	0.443378	0.00766066	0.117609	0	0	0	0	0.753275	0.86527	0	0.622537	0	1.11072	0.702563	0.40575	0.480223
oleic acid	0.204201	0.278083	0.19708	0.473221	0.176088	0.284488	0.285467	0.35405	0.323756	0.127187	0.18266	0.191223	0.0531445	0.144262	0.11939	0.137934	0.0369522	0.150182	0.132395	0.100525	0.10917	0.092737	0	0.343296	0.120378	0.21126	0.190037	0.234381	0.590523	0.100308	0.213484	0.435019	0.26208	0.364006	0.273227	0.213634	0.113398	0.199277	0.254004	0.154163	0.190952	0.0936716	0.117656	0.138698	0.162695	0.193852	0.181509	0.247642
linoleic acid	0.247887	0.290309	0.234001	0.552397	0.220456	0.29145	0.344228	0.468945	0.36267	0.187044	0.20765	0.135657	0.01683	0.231726	0.149466	0.243541	0.0282351	0.244181	0.217476	0.130575	0.046546	0.0731393	0.23521	0.0951019	0.137567	0.21329	0.200088	0.276239	0.121145	0.00427171	0.343159	0.451876	0.305511	0.411671	0.311786	0.243374	0.113074	0.259652	0.199885	0.242805	0.282402	0.115984	0.124249	0.179286	0.294328	0.25033	0.229322	0.18061
Elaidic acid	0	0.0780975	0.0841692	0.0834392	0.065097	0.0812844	0.100418	0.0701164	0.0806445	0.0651564	0.0877095	0.0633912	0.13471	0.104328	0.0719056	0.0472784	0.0596289	0.0846628	0.101631	0.0746562	0.161884	0.076607	0.0790874	0.0466593	0.0570552	0.0891704	0.0499096	0.0795636	0.12752	0.0595328	0.104815	0	0.0914191	0.089987	0.0574269	0.0680606	0.0867508	0.115548	0.112192	0.115815	0.105072	0.0757452	0.0670368	0.14107	0.106536	0.0937351	0.0676169	0.0763494
tryptophan 1	0.00841874	0.00198808	0.000538986	0.018742	0.00606724	0	0.0116933	0.00832751	0	0.000708377	0.0091334	0.00162379	0.00622492	0.00102445	0.000640791	0.000783842	0.00317168	0.00307066	0.00123635	0.00200862	0.00603427	0.00206216	0.00209788	0.00297927	0	0.00605987	0.00255944	0	0.00695551	0	0.00145071	0	0.00736768	0.00699885	0.00755394	0.00332894	0.00703286	0.00506071	0.00282327	0.00249141	0.00248226	0.00122723	0.00311703	0.00357319	0.0031028	0.00196623	0.00416286	0.00136934
stearic acid	6.2994	4.57902	4.47383	6.67633	3.71346	4.52403	8.02416	6.6335	5.91065	4.39297	5.43295	3.87158	7.04596	5.80347	4.16575	4.38285	3.58691	5.99097	5.41385	4.10647	10.9159	5.49765	4.91684	6.57013	3.15548	5.78471	3.91737	4.69806	10.7977	3.5557	6.44812	0	5.9774	7.90624	4.14994	5.78572	6.63487	8.85811	8.46863	7.18082	7.17366	5.42142	5.02146	7.58927	6.34282	6.40251	4.93284	4.96655
spermidine 1	0.0760164	0.0201659	0.0432143	0.0187917	0.018839	0.0347017	0	0.0310982	0.0501984	0.0531433	0.0327692	0.0294667	0	0.0570831	0.0260046	0.033271	0	0.0422466	0.0554012	0.0195831	0	0.0142346	0.0259526	0	0.0442093	0	0.033859	0	0.00774255	0.0499043	0.0877238	0.0172741	0	0.0400762	0.0358597	0.0138139	0.00918481	0.0221423	0	0.0195359	0.0582752	0	0.0112001	0.0129543	0.0399516	0.0376132	0	0.0273008
Analyte 1304	0	0.0105376	0	0.0178093	0.0137434	0.00436663	0	0	0.0227474	0	0	0.0112175	0.0309457	0	0	0.0350886	0.0238437	0.0406354	0	0.00893268	0.0371992	0	0.0339441	0.0738023	0	0.0243806	0	0.00632489	0.0342045	0	0.0321772	0	0.0233127	0.0316424	0.0138087	0.0183183	0.0309277	0.0572217	0.041832	0.0357411	0.0102289	0.0180496	0.0205545	0.0852512	0.0466067	0	0.0347112	0.0335885
Analyte 1311	0.0863682	0.0924383	0.0673763	0.0900889	0.0460853	0.0723936	0.0298912	0.0228123	0	0.0352789	0.0743572	0.0560791	0.0496463	0.0229465	0.0139162	0	0.0206066	0	0.0155376	0.0102716	0	0.0142385	0.02213	0.0202987	0.0547815	0.0163048	0.0624157	0.0788456	0.0346344	0.0853558	0.0469735	0.0515871	0.0340935	0.09484	0	0.0556929	0.0221648	0.0256011	0.0158623	0.0127748	0	0.0159785	0.0155285	0	0.0140763	0.0176427	0	0.012349
Analyte 1335	0.544563	0.93426	0	0.760452	0.203124	0.836116	0	0.0642389	0.561851	0	0	0.60684	0.0602216	0.014895	0.0268004	0	0.0216837	0.0182252	0	0.0112437	0.0472948	0.0138115	0.017327	0.0185875	0.883598	0.0427187	0.726746	1.9312	0.233268	1.27506	0.366445	0	0.233022	0.807459	1.07618	0.446812	0.0313734	0.0212178	0.0275505	0.015237	0.0162562	0.0239215	0.0150723	0.0326025	0.0186652	0.00937652	0.0390682	0.0049843
Analyte 1337	0.0554588	0.0135873	0.00480665	0.0807628	0.0349081	0.0145083	0	0.0612224	0.0848009	0.00337195	0.0659277	0.0148357	0.000929368	0.000928313	0.000823933	0.00170525	0.0012626	0.00109766	0.00239288	0.00118066	0.0021679	0.00107898	0	0.00175148	0.00513246	0.0444112	0.0374606	0	0.101187	0.00519422	0.0114344	0	0.0526	0.063242	0.0748803	0.0296912	0.00262102	0.00089831	0.00422392	0.00424725	0.002402	0.00159361	0.00112568	0.00192474	0.00165685	0.00305763	0	0.000749526
Phenyl beta-D-glucopyranoside	0	0	0.0827951	0.0486125	0.0325191	0	0.0431234	0.0724193	0.0168432	0.0206008	0.0148433	0.0124805	0	0	0.00242344	0.0109844	0	0.00447781	0	0	0	0	0.00753846	0	0.00603438	0.00389642	0.0411139	0	0.0177313	0.0529336	0.115309	0.0531015	0	0.124473	0	0.010023	0	0.00431983	0.00733617	0	0	0	0	0.00429287	0	0.00328701	0.01431	0.00178126
Analyte 1340	0.0335961	0.00789759	0	0	0.0105699	0	0.0286195	0.0277386	0.0232902	0.00427549	0	0	0.0516086	0.00821873	0	0	0.018976	0.0232699	0	0.00918212	0.06098	0.0139386	0.0215471	0.0238324	0	0.0190494	0	0	0.0529247	0.00346126	0.0060145	0	0.0238908	0	0.0183322	0	0	0.0196746	0.0212376	0	0.0277927	0.0119464	0.0115762	0	0	0.0144951	0	0
Analyte 1342	0	0.000737751	7.545e-05	0.0225241	0.000432589	0.0013296	0.0101444	0.00972866	0.0108264	0	0.00461309	0.00286524	0.0085565	0	0.000231174	0.00137486	0	0.00157387	7.06781e-05	8.75548e-05	0	0.00573279	0	0	0.000187577	0.00115807	0.00150505	0	0.0125799	0.000156512	0.00133421	0	0.0111409	0.0260659	0.0124397	0.00671475	0	0	0.00723974	0	0.00919559	0	0.000996729	0	0	0.000583484	0	0.000414233
Analyte 1344	0.253385	0.0737474	0	0.159478	0.0315817	0.051963	0.0720808	0.050867	0.176219	0	0.106048	0.0513769	0.0159085	0	0.00429063	0	0	0	0	0	0.0110702	0	0	0.00419055	0.120926	0.0533736	0.0961548	0.0970577	0.14309	0.0955737	0.0830986	0.0740472	0.0785832	0.149872	0.0940492	0.0514658	0	0.00879798	0	0.00608852	0	0	0.00600812	0.00798434	0	0.00761252	0	0
Analyte 1348	0.253134	0.162966	0.148057	0.0924075	0.0992242	0.0942272	0.0885473	0.0498189	0.0740866	0.165893	0.212151	0.253955	0.0172065	0.0301457	0.0241373	0.0158091	0.00879537	0.0233243	0.0261385	0.012198	0.0276108	0.0127294	0.0179381	0.05768	0.203376	0.0237707	0.11792	0.150912	0.0371877	0.261938	0.101776	0.0694869	0.0606722	0.13004	0.163764	0.0984546	0.0632547	0.060363	0.0538304	0.0197939	0.0604939	0.0388213	0.0575367	0.0358383	0.0432595	0.0332223	0.017046	0.0533743
Analyte 1365	0.0522712	0.0253028	0.0205048	0.0750066	0.0243817	0.0287906	0.0596571	0.0812633	0.0521529	0.0373497	0.0400964	0.0203206	0.0432033	0.0360368	0.0166949	0.0437358	0.0176987	0.0652792	0.0149538	0.0190885	0.0905936	0.0300964	0.033547	0.0703449	0.0170044	0.0348514	0.0382907	0.0218045	0.119679	0.0389585	0.0419872	0	0.0479402	0.0711746	0.044507	0.0469117	0.0633731	0.0795816	0.0570861	0.0501833	0.0723522	0.0300918	0.0315418	0.0510981	0.0477975	0.0521285	0.0412191	0.0271976
Analyte 1367	0.0563755	0	0.0264581	0	0.0211333	0.0415605	0.0248822	0.0294368	0.0151989	0.0732928	0.0174753	0	0	0.058337	0.0212985	0.0463168	0	0.065958	0.0437615	0.0304851	0	0.0193591	0.0378233	0	0	0	0.0152643	0	0	0.0178023	0.0732696	0	0.0236011	0	0	0	0.019464	0.046025	0	0.0304283	0.0717074	0.00936564	0.0169942	0.0237149	0.0575362	0.0408497	0.0102561	0.0231963
Analyte 1369	0.00624482	0.00386132	0	0.0159239	0.0162346	0.00681847	0.0127266	0.019572	0.0109064	0.011993	0.00735629	0	0.036691	0	0.0100559	0.0034288	0.00547459	0.00728389	0	0.009341	0.0679582	0.00791772	0.00645004	0	0	0.00574006	0	0	0.00797383	0	0.00141263	0.0207324	0	0	0	0.00390842	0	0.0083975	0.00540395	0	0	0	0	0	0	0.00501177	0.00563783	0.0042625
Analyte 1377	0	0.00551796	0	0	0.00787398	0	0.027317	0.0209131	0.0254534	0	0.0163398	0.00572972	0.0312209	0	0	0.0052671	0.0108003	0.0149641	0	0.00857402	0.0360731	0.0106176	0.0108797	0.0132657	0	0.0165955	0.010976	0	0.0437099	0	0.00569904	0.0656907	0	0.0247158	0	0	0.015035	0.0193697	0.0143148	0.0128357	0.024152	0.00779894	0.00727443	0.0154002	0.01292	0.00513761	0.0266505	0.0071614
Purine riboside	0.193567	0.233075	0.194919	0.113532	0.00153228	0.170738	0.0467094	0.0163358	0	0.104929	0.177592	0.210083	0	0.00775947	0.0202138	0	0	0	0.0186751	0	0.000220849	0	0	0	0.197571	0.000643093	0.176319	0.131862	0	0.21029	0.0703397	0.0558304	0.0335654	0.122987	0.260703	0.0886467	0	0	0	0	0	0.0122302	0	0	0	0	0.00386222	0.0152278
arachidonic acid	0.0814504	0.032589	0.118307	0.0813526	0.0964067	0.291226	0.196138	0	0.0385824	0.297503	0.0843754	0.0395777	0.0828066	1.2216	0.529417	0.984205	0.0666632	1.15882	0.838666	0.362162	0.161557	0.240752	0.627584	0.173086	0.032354	0.0526213	0.0789592	0.079139	0.154252	0.0778401	0	0	0.138167	0.0989693	0.0528299	0.101947	0.444837	1.19462	0.658708	1.09824	1.52257	0.569018	0.53619	0.825627	0	1.03746	0.54409	0.479605
Analyte 1392	0.0247733	0.0176847	0.0200675	0.0208571	0.0164864	0.0222641	0.0248805	0.023358	0.0152592	0.0174604	0.0241592	0.0160571	0.0324275	0.0398355	0.0248955	0.0171468	0.0144256	0.0290731	0.0344575	0.0199681	0.0424049	0.0214152	0.0272102	0.0140368	0.0140373	0.0196283	0.0138085	0.0202489	0.0319676	0.0156003	0.0213485	0	0.02286	0.0240356	0.0166462	0.0168226	0.0280224	0.0463205	0.0373786	0.0383275	0.0424266	0.0265068	0.0224322	0.0454944	0.0454484	0.0318354	0.0219482	0.0230557
Abietic Acid 2	0.00591643	0.00695596	0.0155701	0.0143357	0.0159265	0.0269896	0.0222556	0	0.00905791	0.0446834	0.0274236	0.00680361	0.0331067	0.14442	0.0775734	0.0702619	0.0144633	0.114612	0.117245	0.0300008	0.046158	0.0462999	0.0732063	0.0378273	0.00597255	0.0178704	0.0134243	0.0216944	0.0351677	0.01553	0.0299676	0	0.0258121	0.0227858	0.0162675	0.0217786	0.0929619	0.178743	0.122384	0.122638	0.184282	0.0829064	0.0927932	0.111072	0	0.120659	0.0658008	0.053013
Analyte 1395	0.0191909	0.0376513	0.00835284	0.100001	0.0586934	0.0145279	0.110558	0.100895	0.117532	0.0101892	0.0681021	0.0494174	0.0571727	0	0.00275875	0.00694299	0	0.0135448	0.0240148	0.00621957	0.0687218	0.0123763	0.00533079	0.0368461	0.00448316	0.429202	0.0692062	0.00847184	0.336489	0.00509005	0	0.248604	0.127889	0.0771893	0.116582	0.0730552	0.0463033	0.0271349	0.0257279	0.0489884	0.0163422	0.0225441	0.0133927	0.04006	0.0271527	0.0151969	0	0
6-phosphogluconic acid	0.194962	0.0283094	0.0190858	0.14227	0.0784919	0.0315401	0.322528	0.24597	0.318798	0.0752984	0.272332	0.0495922	0.421564	0.050989	0.0458858	0.136545	0.093951	0.411721	0.0217886	0.182412	0.883968	0.347908	0.22148	0.171848	0.0120435	0.162775	0.129956	0.01001	0.243444	0.00533011	0.0853535	0	0.385698	0.308921	0.114269	0.191823	0.432856	0.522588	0.755052	0.292361	0.527301	0.47799	0.290714	0.37144	0.118678	0.395999	0.106844	0.205503
Analyte 1405	0	0.00180988	0	0	0.00348657	0.00133632	0.0151495	0.0114621	0	0.00149476	0.0090259	0.00372019	0	0.000483186	0.00122711	0	0.012422	0.0120108	0.000740241	0.0112289	0	0.0178832	0.013259	0.0155997	0	0.0080374	0	0.000221702	0	0.000124368	0.00236063	0	0.0278225	0.0259404	0.00962927	0.0114658	0	0.0216756	0.0173693	0.0106415	0	0.0122685	0.013781	0.021866	0.00821381	0.00782095	0.0144328	0.00251413
cis-gondoic acid	0.0139871	0.0141208	0.00892709	0.0290382	0.0255801	0.0228253	0.0247547	0.0212033	0.00954743	0.0138955	0.0151355	0.0176633	0.0611379	0	0.0274429	0.0066027	0.022163	0	0.00438692	0.0130486	0.0726976	0	0	0.0083689	0.00347487	0	0.0051447	0.00839055	0.01215	0	0	0.0224309	0.00981983	0.013039	0.0144363	0.00511807	0.0214335	0	0.00993585	0.0105879	0	0	0.0114824	0.00793069	0.00479075	0	0.0122545	0.0152573
Dehydroabietic Acid	0.0221575	0.0193093	0.0135015	0.0387034	0.0168621	0.0153304	0.0136201	0.0163025	0.0211991	0.0215229	0.0209551	0.0160445	0.0220148	0	0.0141877	0.00224518	0.00296882	0.0057691	0.00369387	0.00639616	0.048855	0.0081148	0.00454243	0.00812717	0	0.00467095	0	0.00719744	0.0185431	0.0149706	0.00366945	0.0276728	0.00770914	0.0266713	0.0175309	0.0100913	0.00924847	0.00507842	0.00515377	0.0033516	0.00962594	0	0.00386425	0	0.00305195	0.00625224	0.0070847	0.00787128
Arachidic acid	0.289528	0.294137	0.196752	0.858486	0.175789	0.224779	0.489059	0.485146	0.49742	0.294455	0.326704	0.242662	0.294507	0.0833763	0.061897	0.178725	0.101523	0.187936	0.0641055	0.0955013	0.554473	0.197155	0.158942	0	0.225638	0.276038	0.363115	0.174197	1.02983	0.32636	0.130332	0	0.374848	0.519941	0.355922	0.337934	0.295968	0.442978	0.316488	0.217609	0.255382	0.125917	0.129664	0.246447	0.140835	0.167684	0.208232	0.115762
uridine 1	0.0397599	0.0380143	0.0312665	0.0504652	0.0289971	0.0360034	0.0432318	0	0.033884	0.0279838	0.0468528	0.0298941	0.0628847	0	0.0240642	0.021844	0.026672	0	0.0429129	0.0347204	0.0764338	0.0356533	0.0347342	0.0235619	0.0299301	0.0327345	0	0.0283828	0.067673	0.0260315	0.0353951	0	0.0474731	0.0515819	0.0339101	0.0326454	0.0417841	0.0598958	0.0434131	0.0411626	0.0488282	0.0311189	0.0285105	0.0665193	0.0502637	0.0374706	0.021978	0.0337904
Analyte 1429	0	0	0.0162249	0.0195489	0.0125498	0.0332447	0	0.0223945	0.0210324	0.032055	0.0233822	0	0	0.0569075	0.017141	0.025146	0.010044	0.0472676	0.0692328	0.0243811	0.0319073	0.017269	0.0434071	0.00866764	0.00895792	0.00874454	0.0109076	0.0247538	0.0151647	0.00597067	0	0	0.0162171	0.0102015	0.00832839	0.0082153	0.0105383	0.0214059	0.0150695	0.0232269	0.0571444	0	0.0100373	0.0105985	0	0.0342072	0.013647	0.0260411
Analyte 1444	0.0182126	0.00770582	0	0	0	0.16511	0.0316147	0.0429734	0	0.0841123	0	0	0.0256118	0.0278358	0.0106501	0	0.00542818	0.0428624	0.0135553	0.00668288	0.0480051	0.0226338	0.0134321	0.0797675	0	0.00473675	0	0	0.0537839	0	0.0365768	0.142711	0.0460654	0	0	0	0.0304737	0.0270135	0.0250754	0.0214573	0.0405238	0.0208717	0.0156953	0.0244691	0.0272283	0.0212336	0.0340618	0.0198791
DL-dihydrosphingosine 1	0.310023	0.435898	0.265383	0.31895	0.0571094	0.145533	0.0612901	0	0.339404	0.143414	0.248302	0.210143	0.00858967	0.00655403	0	0	0	0	0.01051	0	0	0	0	0	0.295365	0.0440384	0.312888	0.254275	0.104054	0.465292	0.0854884	0	0.0833184	0.399135	0.390034	0.147005	0	0	0	0	0	0	0	0	0	0	0.0129843	0
Analyte 1459	0	0.00353185	0	0.00481219	0	0	0.00449385	0.00375835	0.00261483	0	0.00371965	0.00335783	8.14675e-05	0.000217223	6.65588e-06	2.44642e-05	1.70255e-07	0	0	6.11312e-05	0.000337252	0.000221698	0.000243643	6.93688e-05	0.00273229	0	0.00602588	0.00334827	0	0.00803793	0.0119949	0.00291512	0	0.0154133	0.00428952	0.00239168	8.67493e-05	0	0.000406136	0.000515283	0.000140425	0.000650502	0.000160048	0.000127767	2.15296e-05	5.85123e-05	0	0.00033786
Analyte 1464	0	0.00825202	0	0.032752	0	0	0.0161292	0.0174556	0.0242002	0.0162602	0.00545838	0	0.0170919	0	0	0.00541574	0.00658945	0.0117028	0	0.0024678	0.0277871	0.0103692	0.00411063	0	0.0065916	0	0.0165855	0	0.0470819	0.0165661	0	0	0.0184847	0.01665	0.0127054	0.00886672	0.0187045	0.0266142	0.0191116	0.0104783	0.0149188	0.00751555	0.00727423	0.0169984	0.00519288	0.00938777	0.0109387	0
Analyte 1471	0.0098904	0.016669	0	0.0465325	0.0244558	0.0211077	0.00594769	0	0	0.00917397	0.0126437	0	0.000441965	0.000159256	0.00112886	0.000276821	0	0.000220047	0	0	0.000647978	0.000105156	5.13802e-05	0.000520037	0	0.0199172	0.0249479	0	0	0	0	0	0	0	0	0	0.000847551	8.68009e-05	0.000146831	0.000206988	0.000760653	0.000586255	0	0.000128653	0.000818096	0.000393413	0	0.00022711
Analyte 1479	0.11583	0.0385299	0.0602895	0.0809241	0.107422	0.059253	0.100164	0.06119	0.0365018	0.084454	0.105641	0.085019	0.202057	0.0665697	0.207779	0.00911175	0.0701036	0.0320141	0.0601209	0.0572639	0.33497	0.0849747	0.129518	0.0157719	0.0528294	0.0280857	0.0466156	0.132884	0.0557713	0.109029	0.0417023	0.171112	0.0828745	0	0.0959009	0.04837	0.100831	0.0922547	0.0465579	0.0523936	0.0834786	0.094539	0.0471241	0.0524993	0.0314235	0.0534966	0.0833264	0.0597935
Homocystine 1	0.012598	0.00311079	0.0176797	0.00237207	0	0.0121845	0.00255672	0.00333809	0.00636814	0.0217825	0.00323371	0.00384856	0	0.0307297	0.0146344	0.021991	0	0.0299645	0.0336082	0.0103796	0	0.00524505	0.0221399	0.00391982	0.0076502	0	0.00825435	0	0	0.0197468	0.0228836	0	0	0	0.00333747	0	0	0.0112593	0	0.0150172	0.0188085	0.00162033	0.00663452	0	0.0396778	0.0315947	0	0.0153918
Analyte 1491	0.0117887	0.0129662	0.0075283	0.0505708	0.00884133	0	0.0263708	0.0283451	0.0343487	0.0174703	0.013347	0.00955883	0.030125	0.00816866	0.0064817	0.0116776	0.0126417	0.0232489	0	0.00943464	0.0685773	0.0200151	0.0136217	0	0.00851925	0.0133868	0.0228987	0.00514417	0.0671017	0.0279564	0	0	0.0215428	0.029339	0.0195653	0.0207183	0.0528684	0.0551487	0.0276396	0.0211165	0.0340301	0.0144856	0.0189503	0.0345943	0.0172657	0.0162608	0.0179912	0.00886762
2-Monopalmitin	0.0558442	0	0	0	0	0.108787	0	0.078231	0	0.0701111	0	0	0.0100915	0	0.069025	0.103264	0.00756983	0.199473	0.1205	0.0621769	0.024651	0.0612491	0.0808668	0.0172739	0	0	0	0	0	0	0.0794678	0	0	0	0.0266761	0.0284731	0.0256946	0.0937066	0.0339508	0.123907	0.299948	0.0741591	0.0318729	0.0682185	0.131815	0.163941	0	0.0607816
androsterone 1	0.0381185	0.0269499	0.0589448	0.0625882	0.05853	0.128578	0.0861722	0.194732	0.0332299	0.147262	0.0449009	0.0233451	0.0432304	0.430044	0.175253	0.427473	0.0315701	0.515533	0.231396	0.203323	0.0594927	0.112581	0.253067	0.0602982	0.0221963	0.0310771	0.0443981	0.0432288	0.0850116	0.0404275	0	0	0.0694993	0.0612121	0.038645	0.0503293	0.143209	0.449864	0.177144	0.420078	0.584314	0.149327	0.169633	0.278116	0.603489	0.453134	0.198681	0.200693
inosine	0.199027	0.0388898	0.126246	0.0319081	0.179199	0.150992	0.190927	0.160451	0.0575969	0.220342	0.258638	0.0616578	0.00437706	0	0.103456	0.0388291	0	0.0264426	0.00259973	0.00817521	0.0113722	0.0264359	0.018367	0	0.0691002	0.132632	0	0.0569234	0.114198	0.107218	0.158553	0	0.139802	0.0665785	0.0455237	0.178171	0.00989103	0	0.0482654	0.0158933	0.110585	0.0356506	0.00848751	0.00957026	0.00557537	0.0714599	0.00484157	0.0718258
kyotorphin 2	0.0423391	0.00951559	0.0203306	0	0	0.0169866	0	0	0.0203086	0.0299785	0	0	0	0.0311826	0.013262	0.0117869	0	0.0208785	0.0277464	0.00610972	0.000620123	0	0.0165663	0	0.0140324	0	0	0	0	0.0193844	0.0357456	0	0	0.0174334	0	0.00357131	0	0	0	0.00701968	0.0338189	0.00443853	0	0.00637307	0.0367116	0.0185593	0	0.01255
1-Monopalmitin	0.0401805	0.021854	0.0191559	0.0369409	0.0179849	0.0427684	0.0396062	0	0.0282689	0.0208581	0.0175051	0.020982	0.0118351	0.276165	0.109402	0.117166	0.00634772	0.206898	0.157455	0.0639871	0.0202042	0.0494408	0.204454	0.0430122	0.0131571	0	0.0205315	0.015232	0.0530683	0.0101201	0.0349326	0	0.0263359	0.0201942	0.0187133	0.0226961	0.0224969	0	0.0880266	0.115683	0	0.0640129	0.0425271	0.0710312	0.126814	0.227547	0.0344561	0.109578
Analyte 1522	0.0440446	0.0179278	0.0557758	0.00972719	0.00319166	0.0777543	0.0186189	0.00687971	0.014472	0	0.0267293	0.0227965	0.000902404	0.430084	0.222683	0.168658	0.0177358	0.204725	0	0.0823797	0.00413612	0.0334782	0.167626	0.0218702	0.0464237	0	0.0351438	0.017398	0.00362598	0	0	0.00766666	0.0217269	0.0161221	0.014483	0.0177768	0.0195685	0.0513861	0.00117288	0.198663	0.294661	0.064192	0.0568407	0.0278025	0.369026	0.281902	0.0151987	0.168603
sucrose	1.29777	0.543149	0.545523	0.844299	0.2327	0.301344	0.185663	0.074574	0.573779	0.234775	1.04439	0.70974	0.0053041	0.0049232	0.0177072	0.00259141	0.02217	0.00392632	0	0.00714442	0.00938431	0.005524	0.00789821	0.0177259	0.554782	0.0294803	0	0.655232	0.232697	0.899881	0.49731	0.62315	0.185759	1.05957	0.70673	0.417163	0.00571601	0	0.00361663	0.00979242	0.00423224	0.0153094	0.00261072	0.00420375	0.00254119	0.00598335	0.016513	0.00363414
adenosine	0.0178622	0	0	0.027645	0	0.00561085	0.0432627	0.0321469	0.0459367	0.00538709	0.0296442	0	0	0.00664815	0.00298794	0.00696342	0.00360269	0.00799466	0.00356741	0.00238914	0.0156238	0.00577366	0.00379921	0	0.00346521	0.0260691	0.00963593	0	0.0521871	0.00333877	0.00848941	0	0.0196572	0.029304	0.0237581	0.0196036	0.0129991	0.00753349	0.0124441	0.00604533	0.0077056	0.00952899	0.0071347	0.0103972	0.00641977	0.00697245	0.00530024	0.0063399
Behenic acid	0.105987	0.111226	0.0605945	0.427197	0.0619369	0.0484392	0.222344	0.212408	0.252757	0.102115	0.150966	0.103812	0.122253	0.0174148	0.0156813	0.0361387	0.0425363	0.0668365	0.0159	0.0374484	0.311428	0.113803	0.0503434	0	0.0757834	0.122545	0.153321	0.0585737	0.462094	0.120831	0.0360447	0	0.175689	0.248289	0.173357	0.148309	0.139585	0.231711	0.153591	0.104165	0.159057	0.0541215	0.0501899	0.122282	0.0381959	0.0639894	0.0887328	0.0336919
Analyte 1552	0.201799	0.375718	0.248813	0.433193	0.127142	0.231298	0	0.123632	0.317022	0.178867	0.283561	0.23559	0.000850456	0	0	0	0.000318152	0	0	0	0	0	0	0	0.241008	0	0.249495	0.531832	0.207904	0.404904	0.128296	0.321173	0.18413	0.436367	0.362715	0.213727	0	0	0.00269859	0.000737213	0	0	0	0	0.00338408	0	0	0
Analyte 1557	0.296591	0	0.0622111	0.306255	0.112074	0.086047	0.348666	0.260635	0	0	0.193464	0.0935651	0.0398883	0	0	0	0.0181807	0	0.00620113	0	0.0488822	0	0	0.024019	0.071844	0.333427	0	0.130431	0.313138	0	0	0	0	0.232455	0	0.221157	0	0	0.0147118	0.0119611	0	0	0.00857961	0.0303077	0.0156151	0	0.0408874	0
lactose 2	0.0735809	0.0899464	0.0635433	0.0755349	0.0373637	0.0467004	0.0165533	0.0060922	0.0841469	0.0294387	0.0499721	0.0447112	0	9.83634e-05	0.00166874	0.000147376	0	0.000212135	0.00155046	0	0	0	0	0	0.067318	0	0.0542177	0.124618	0	0.117678	0	0.0216117	0.0323445	0.0888252	0.0881236	0.0388483	0	0	0.000510468	0.000585488	0	0	0.000119972	0	0	0.000112909	0	0.000346571
lactulose 2	0.0816861	0.0521037	0.0234021	0.0733298	0.0478516	0	0.0838742	0.117814	0.0836444	0.160678	0.113656	0.0493446	0.143273	0.115052	0.0641266	0	0.0304245	0.124355	0.0886292	0.0303653	0.247054	0.107113	0.0628324	0	0.0681746	0.0411464	0.0489579	0.0353466	0.121843	0.0507284	0.0514775	0	0.0896603	0.155517	0.0873817	0.0981347	0.198004	0.183488	0.138421	0.130025	0.20062	0.131484	0.0940262	0.115986	0.117197	0.0800713	0.116236	0.0603952
phloretin	0.00562106	0.00202487	0	0.00277903	0	0.00277824	0.00782671	0.00399284	0	0.00744855	0.00250049	0	0	0.00263039	0	0.000892414	0.00307054	0.00344232	0.00275344	0.00323983	0.00955636	0.00384318	0.00294897	0	0	0	0.00281141	0.00165855	0.00372511	0	0.00121051	0	0.00291328	0.0027121	0.00255892	0.0032096	0.00578432	0.00373982	0.00321306	0.00283454	0.00718714	0.00621496	0.00320767	0	0.00174913	0	0.00306689	0.00309438
2-Monoolein	0.241018	0.342931	0.230521	0.583009	0.159382	0.521112	0.324067	0.487581	0.49562	0.384284	0.318152	0.199829	0.025596	0.650787	0.225928	0.18431	0	0.410646	0.405575	0.156768	0.0560145	0.260406	0	0.0334632	0.220694	0.0999329	0.325114	0.121162	0.326709	0.14422	0.341683	0.201882	0.380234	0.281826	0.257512	0.161459	0.0451398	0.209231	0.0983191	0.278551	0	0.164416	0.0769194	0.0896364	0.229029	0.465913	0.0924491	0.202488
maltose	0	1.3113	0.849813	1.48282	0.683651	0.249142	1.55905	1.09241	0	0	1.2324	0.734968	0.157412	0	0.0477709	0.00552405	0.0429994	0.0229273	0.0101411	0.0222879	0.20262	0.0513071	0.0205045	0	0.960218	3.35403	0.682119	0.308055	1.11784	0.684247	0.950458	1.36245	0.630994	2.33762	0.574896	0.610734	0.071135	0.0370554	0.0616374	0.104944	0.0338981	0.0268767	0.0252959	0.0735468	0.0202157	0.0222595	0	0.0104019
11-beta-prostaglandin-F-2-alpha 2	0.00285247	0.00271347	0.00263526	0.00219341	0.00267634	0.00228533	0.00445724	0.00149954	0	0.00359011	0.00156719	0.00195473	0.00210524	0.00415237	0.00200938	0.00162952	0.00189447	0.00294733	0.0055237	0.00266674	0	0.00290237	0.00291394	0.0021725	0.00128666	0.0025	0.00307138	0.00134066	0.00286845	0.00153804	0	0	0.00259232	0.00297366	0.00165902	0.00204199	0.00199462	0.00305665	0.0021253	0.00284754	0.00339378	0	0.00242628	0	0	0.00332522	0.00203881	0.00183685
Monoolein	0.192928	0.336646	0.174395	0.662009	0.207706	0.222363	0.449519	0	0.311323	0.146135	0.184865	0.373725	0.0376001	0.319843	0.12928	0.381934	0.0369759	0	0.199114	0.156747	0.0339877	0.126058	0	0.157474	0.219986	0.180445	0.353571	0.354448	0	0.122259	0.199221	0	0.210924	0.25782	0.35707	0.324085	0.055055	0.388071	0.458092	0.262854	0.409359	0.132952	0.185016	0.174289	0.386731	0.562411	0.129392	0.343553
lactitol	0.100682	0.243007	0.174977	0.228301	0.172514	0.197455	0.317029	0.211955	0.211498	0.311766	0.274798	0.294966	0.0871671	0.176226	0	0.0155795	0.00377477	0.0357957	0.134173	0.0930517	0.226156	0.0960346	0.19551	0.00584675	0.0387615	0.0374354	0.0742553	0.0832078	0.0506638	0.0986951	0.0180557	0.0857876	0.0963463	0.0746106	0.13716	0.0479163	0.0858999	0.018666	0.0174135	0.0365162	0.117802	0.221898	0.0960281	0.00695923	0.00876928	0.108674	0.0407662	0.170017
guanosine	0.0495099	0.010057	0.0231277	0.00722985	0.0250332	0.0216601	0.0431856	0.029978	0.0157131	0.0336927	0	0.0313489	0.00909868	0.00807579	0.00819406	0.00498918	0.00342281	0.0053378	0	0.00582859	0.00863981	0.00588878	0.00653032	0.00711026	0.0389245	0.0738715	0.0229196	0.0139412	0.0181956	0.0234961	0.0187506	0	0.027356	0.0319937	0.0195491	0.0433844	0.0131323	0.00571482	0.00663337	0.00291657	0.0100523	0.00790421	0.00666658	0.00772289	0.00439669	0.00630599	0.00412804	0
Cetadiol 1	0.00740715	0.00659396	0.00497001	0.0100033	0.00431039	0.0066438	0.00747091	0.00744508	0	0.00819843	0.00619768	0.00863867	0	0.00466735	0.0109698	0	0	0	0.00427786	0.0021097	0	0.00261561	0.00370443	0	0	0	0	0	0	0	0	0	0.00481954	0	0	0.00483452	0.00386846	0	0	0	0.00469799	0.00629247	0.00222995	0	0	0	0.00279928	0.00481601
Monostearin	0.0345965	0.00985849	0.0355027	0.00798786	0.0155113	0.0777038	0.0413533	0.0338396	0.00887544	0.0480718	0.113494	0	0.00644438	0.124785	0.0873045	0.0286519	0.00639512	0.05977	0.0389181	0.0547705	0	0.0134895	0.144733	0.0264308	0.0608785	0.023179	0.0195788	0.00612066	0.00534961	0.0704027	0.0688829	0.0146729	0.0378167	0.0349496	0.00927097	0.0702476	0.0943153	0	0.00889041	0.0234331	0	0	0.062255	0.0448792	0	0.017384	0.055439	0.0141681
Prostaglandin E2 1	0.00638606	0.00321803	0.00197708	0.0103789	0.00620425	0.00543208	0.0149811	0.0162297	0.0128875	0.00822093	0.0143126	0.00437618	0.0613771	0.0213713	0.0108095	0.00943684	0.011511	0.0311317	0.021399	0.0170777	0.0471299	0.0243569	0.0309933	0.0220286	0.00361492	0.00750375	0.00637806	0	0.0175938	0.00285884	0.00868641	0	0.0194244	0.0209256	0.0140021	0	0.0330014	0.0393363	0.0341002	0.0175586	0.039464	0.0351563	0.0215667	0.0438135	0.0340091	0.0252488	0.0144251	0.0161538
estra-1,3,5(10)-triene-3,6beta,17beta-triol	0.0100227	0.0174539	0.0100238	0.0306307	0.0138021	0.000991473	0	0.0222785	0	0.00115018	0.00164421	0.00159418	0	0.0100625	0.0149008	0.00487288	0.0221107	0.0221125	0.00826251	0.0212089	0.112437	0.0284524	0	0.00678944	0.00104374	0.00103166	0	0.000862102	0.000678173	0.000794501	0.000295188	0	0.0126101	0.00590755	0	0.000545688	0.0430189	0.0194349	0.0171341	0.0148026	0.0177483	0	0.0200769	0.0305801	0.0102608	0.0173288	0.0237822	0.0198066
Analyte 1644	0.0775771	0	0	0.142753	0	0	0.280594	0.209127	0.132852	0	0	0	0	0.114122	0.22182	0.056626	0.226789	0.21196	0	0.14593	0.954329	0.238671	0.144892	0.126058	0	0.138663	0	0	0.15081	0	0	0	0.139338	0.145605	0.0659569	0.107098	0.375881	0.316607	0.201987	0.210796	0.203414	0.417506	0.191077	0.300701	0.14164	0.194098	0.173369	0.168237
squalene	0.38725	0.319836	0.180987	0	0.20578	0.0607089	0.406141	0.437497	0.561566	0.140987	0.384171	0.25925	0.0614802	0	0.0141503	0.0235867	0.038165	0.029523	0.0145781	0.0319203	0.14765	0.0584235	0.0512816	0.102212	0.17897	0.347709	0.436948	0.192419	1.29364	0.276566	0.0952331	0	0.337023	0.546078	0.571244	0.340871	0.132853	0.139761	0.16075	0.086552	0.0812628	0.0299226	0.0457115	0.0781284	0.0529336	0.0374003	0	0.0291824
Gentiobiose 2	5.26273	6.84997	5.41675	6.39214	2.41117	4.54268	1.35568	0.411924	5.52011	2.03199	5.26027	4.5101	0.0410588	0.0423219	0	0.0119761	0.0318069	0.0306058	0.023601	0.031443	0.102406	0.0359859	0.0196406	0.0377801	4.32081	0.284239	0	6.00733	1.67295	5.43471	1.56099	2.08277	2.03897	6.64578	0	3.80552	0.0334863	0.0488261	0.0361259	0.0388057	0.0380375	0.188438	0.0286148	0.0307326	0.0209927	0.0466572	0.131095	0.0382244
Lignoceric acid	0.0713103	0.0747479	0.0396531	0.309226	0.0495926	0.0351327	0.156965	0.148724	0.19273	0.070091	0.120873	0.0773088	0.124613	0.00945488	0.0143696	0.0248714	0.0426139	0.056389	0.0092526	0.0350776	0.255986	0.090337	0.0463228	0.145815	0.0534444	0.0922747	0.117873	0.0395474	0.31841	0.0780546	0.0227394	0	0.138642	0.168759	0.137527	0.115442	0.124805	0.185016	0.134168	0.0768089	0.118677	0.0479513	0.0466103	0.116776	0.0329577	0.0555518	0.0735013	0.0266171
naringenin 2	0.0047607	0.00339569	0.00236498	0.00779705	0.00368532	0.00193823	0.00674031	0	0.00448232	0.00231815	0	0.00479699	0.0147316	0.00130699	0.00363547	0.0010583	0.00212025	0.00349085	0	0.00204011	0.0178286	0.00486205	0.00254231	0	0	0.00357187	0	0	0.00391583	0	0	0	0.00257971	0.00510224	0.00331403	0.00458752	0.00810523	0.0055615	0.00421968	0.00429084	0.00363344	0.00581588	0.00283774	0.00491152	0.00189333	0	0.00640398	0.00295009
melibiose 1	0.285602	0.593496	0.427091	0.478541	0.212528	0.333225	0.183338	0.133695	0.25421	0.197641	0.383378	0.506576	0	0.544827	0.132501	0.0960769	0	0.25341	0.490204	0.0354619	0	0.10427	0.039808	0.00653688	0.147259	0.103598	0.280076	0.688215	0.0959763	0.263399	0.2436	0	0.241603	0.447009	0.25208	0.257	0.0396869	0.133573	0.027646	0.17176	0.401447	0.193446	0.0457497	0.0591897	0.201739	0.322912	0.0288064	0.0780268
Analyte 1674	0.0347616	0	0.0203233	0.0821466	0.0402704	0.113922	0.13214	0.111638	0.07018	0.116291	0.115263	0.0923614	0.126086	0.0800372	0.0488312	0.057358	0.0321234	0.0810352	0.0551675	0.0352455	0.22138	0.0940135	0.0467035	0	0.10846	0.0555397	0.0673731	0	0.166596	0.0827449	0	0	0.121321	0.13303	0.0890459	0.0853617	0.162177	0.149514	0.121344	0.0892871	0.170693	0.0932162	0.0782626	0.103738	0.077476	0.0600073	0.0958504	0.0456511
Anandamide 2	0.0123065	0.00825424	0	0.0239721	0	0	0	0	0	0.00210611	0.0134293	0.00805091	0.105109	0.0990985	0.0332697	0.0774938	0.028824	0.122817	0.0893909	0.0343033	0.0837551	0.0525278	0.0699296	0.0381002	0.00775604	0.0147336	0	0.0145499	0.0510404	0	0	0.0441785	0.0263659	0	0.016813	0.0208272	0.0727423	0.145981	0.091737	0.0875249	0.128429	0.103358	0.0692522	0.0979398	0.159958	0.154615	0.0338908	0.053173
Galactinol 3	2.05689	2.41262	2.16194	2.0119	0.851693	1.68145	0.292571	0.126843	2.41022	0.735607	1.7838	1.49808	0.0212451	0.0124218	0	0.0029827	0.0133148	0.00747736	0	0	0.0633397	0	0	0.015633	1.78176	0.036111	1.83394	2.24649	0	2.47893	0.620743	0.51485	0.659518	2.6696	2.42895	1.18568	0.019074	0	0.00971631	0.00697399	0	0.0594762	0	0.0538547	0.0100955	0.00538524	0.0524451	0.00550276
(+/-)-Taxifolin	0.00642408	0.00201532	0	0.0158692	0.00471035	0	0.0109799	0.00802241	0.00929193	0	0.00647614	0.00237563	0.0279828	0	0	0.00113277	0.00735948	0.00757004	0.00121508	0.0045869	0.0300541	0.00866137	0.00474758	0.0101808	0	0.00830553	0.00485864	0	0.0178745	0	0	0	0.0103228	0.00984717	0.00842242	0.00984682	0.0153617	0.0133386	0.0100221	0.0071116	0.0086524	0.00562365	0.00509526	0.013528	0.00665301	0.00449368	0.0135281	0.00235057
Analyte 1721	0.0976308	0.078929	0.0874738	0.0902719	0.065053	0.0815531	0	0	0.055762	0.0650052	0.0880408	0.0753936	0.0119849	0.0252966	0.00856279	0.0116281	0.00633349	0.0232508	0	0.0334731	0.0243239	0.0355018	0.0118744	0.0103378	0.0645256	0.00584818	0.0699841	0.0811807	0.0255483	0.0908877	0.0640046	0.0402871	0.0390581	0.124808	0.0862725	0.060371	0.0324198	0.0358719	0.0115381	0.0223706	0	0.0112777	0.00800081	0.00537402	0.0159373	0.0176454	0.0348892	0.0253743
Analyte 1729	0.00565968	0.00608236	0.00446208	0.0197822	0.00780695	0.00473575	0.0162993	0.0129244	0	0.00640095	0.0149775	0.0067275	0.0379752	0.00279014	0.0026706	0.0100373	0.0155298	0.0233785	0.00387636	0.0116563	0.0404991	0.0209786	0.0114028	0.0207532	0.00371312	0.0107148	0.0119159	0.00618223	0.0164144	0.00360825	0.0039931	0	0.0178144	0.0172057	0.0168284	0.0144135	0.0446908	0	0.037431	0.0152844	0.028969	0.0261939	0.0269181	0.0342384	0.0141961	0.0271394	0.0106841	0.0178567
Analyte 1745	0	0.0624604	0	0.022329	0.0465503	0.01696	0	0.0135142	0.0198048	0.00447579	0.0331338	0.00711856	0.0523143	0	0	0	0.0191859	0.0129586	0	0.00759501	0.0341453	0.0162584	0.00838752	0.0227183	0.00199038	0.0195659	0.0123685	0	0.0351026	0.00624967	0	0	0.0254747	0.0218135	0.021861	0.0220504	0.0258773	0	0.00952441	0.00593352	0.0138881	0.00610736	0	0.0264213	0.0136052	0.0084056	0.0244213	0.0062577
Cerotinic acid	0	0.0166639	0	0.0690352	0	0	0.0400748	0.0384917	0.050629	0.0219857	0.0288731	0.0161575	0.0370556	0	0	0	0	0.0515903	0	0	0.0548443	0	0.0364269	0.0282052	0.0117341	0.0193607	0.0264122	0.0073825	0.059466	0.0135226	0	0	0.0352037	0.0380206	0.0302352	0.0268361	0.0364461	0.0675613	0.0363766	0	0	0	0.0160173	0.056556	0	0	0	0
cholecalciferol	0.00187415	0.00234755	0	0.00541264	0.00408373	0.00357656	0.00388376	0.00369025	0.00330983	0.0033083	0.00769216	0.00624132	0.00216956	0.00384579	0.00465031	0	0	0.00351942	0.00389105	0.00318381	0.00511342	0.00434993	0.00356603	0	0.00420565	0.0023675	0.00319007	0.00200516	0.00246001	0.00588213	0.00161194	0	0.00440835	0.00500524	0.00338843	0.00288272	0.00217569	0	0	0	0.00467084	0.00471113	0.00150455	0.00351657	0	0.00593329	0.00316862	0.0056067
Analyte 1760	0.00297157	0.00310893	0.00144294	0.00980798	0	0.00481517	0.0107267	0.00949479	0.00648813	0.00844539	0.010067	0.0102752	0.00903152	0.00546811	0.00350134	0.00353483	0.00318303	0.00701991	0	0.002469	0.0173871	0.00671321	0.00367827	0	0.00695929	0.0053583	0.00672654	0.00261863	0.0206581	0.0056958	0.00150759	0	0.00663031	0.0113383	0.0110853	0.00735121	0.0165115	0.0165881	0.0118054	0.00848239	0.0160058	0.00645409	0.00763378	0.00897217	0.00507768	0.0054624	0.00878476	0.00453321
21-hydroxypregnenolone 2	0.0873099	0.0777752	0.0141092	0.412181	0.0909028	0.0233516	0.717808	0.528598	0.520087	0.0540585	0.252328	0.181704	0.380831	0.0331326	0.047726	0.126792	0.19972	0.125532	0.02005	0.264534	1.99075	0.861563	0.393423	1.04137	0.00891579	0.208614	0.318541	0.0235152	1.15145	0.00475336	0.0128524	0	0.392395	0.736924	0.41866	0.493087	0.450277	0.897397	0.630208	0.56101	0.908883	0.307283	0.14219	0.723575	0.222462	0.342535	0.391836	0.136932
Chlorogenic Acid 1	0.00381909	0.00342429	0.00241041	0	0.00191269	0.00188614	0.00528537	0.00377721	0	0	0.00325085	0.0028925	0.00480607	0	0	0	0	0	0	0	0.00326994	0	0.00127081	0	0.00187797	0.00365585	0.00367707	0.00268306	0.00900775	0.00123954	0	0	0.00453603	0.00542869	0.00485504	0.00459396	0.00223646	0.00277012	0	0	0	0	0	0.0022722	0	0	0.00222397	0
Analyte 1775	0.63041	2.6404	1.36149	2.44488	1.07838	1.59913	0.0997956	0.0524691	0.870017	0.793749	2.01862	1.60888	0.0122305	0.016434	0	0.00444209	0	0.00953886	0.00562701	0.00843505	0.0312661	0	0.00485198	0.00929698	3.00733	0.0202267	2.02012	3.45262	0.569833	3.74567	0.297812	0.763444	0.472723	1.91993	3.43213	1.53041	0.0109467	0.0156184	0.0114726	0.0141392	0.0133609	0.0575043	0.0127699	0.0115433	0.00680561	0.0144389	0.0562888	0.00990994
Tetrahydrocorticosterone 1	0.00254632	0.00687208	0	0.00773509	0	0.00295651	0.00633361	0.0045787	0.00477162	0.00312892	0	0.00570276	0.032149	0.00524115	0.0038659	0.00560631	0	0.0105682	0.00256557	0.0114942	0	0.045914	0.00575917	0.0125866	0	0	0.0121693	0	0.0311096	0	0	0	0.0131136	0	0.00651902	0.0164164	0.0931203	0.0396707	0.124623	0.0438603	0	0.0666223	0.0332426	0.0856123	0.00715848	0.0257085	0.0428999	0.0222262
Analyte 1778	0.00107277	0.0162264	0.000470731	0.0226853	0.0082403	0	0.0188401	0.0153476	0.0216401	0.00226638	0.016722	0.0117919	0.0137943	0.000135362	0	0.00251718	0.00126933	0.00298211	0.00909431	0.00203156	0.0136079	0.0065696	0.0017441	0.00863578	0	0.0586874	0.0193224	0	0.0530055	0	0.00334056	0.0300321	0.0269984	0.0185797	0.0175461	0.0117495	0.0129812	0.00445915	0.00923331	0.00949442	0.00297273	0.00595993	0.00420539	0.0113846	0.0026651	0.00274423	0	0.000104085
Cortexolone 2	0.812842	0.809075	0.443378	2.56674	0.791193	0.406511	1.00718	0.943219	0	0.339906	0.966714	0.590444	1.68894	0.0183854	0.0541829	0.0923398	0.445437	0.350017	0.110325	0.362507	1.48525	0.54569	0.652683	0.891421	0.328783	0.898797	0.99547	0.811207	2.6558	0.355855	0.278632	0	1.14894	1.58619	1.31681	1.19456	1.12765	0.931519	0.768153	0.458349	0.509423	0.225812	0.413784	0.991248	0.554323	0.214666	1.41744	0.0616879
3,7,12-Trihydroxycoprostane 1	0.91942	0.992494	1.10246	2.40571	1.25287	1.40558	1.43917	2.49231	0.908789	2.15937	1.57423	1.35231	4.05656	3.1843	1.59911	2.85207	2.48927	3.57914	2.93434	2.51525	2.93489	3.23366	3.58261	4.59863	1.29468	1.34148	1.4707	1.36711	3.60205	1.07844	1.81123	0	1.29868	1.62791	1.20178	1.27917	3.39238	3.8065	5.97917	2.82535	4.23068	2.53316	2.11939	3.89419	4.06344	3.44185	2.88755	2.01222
5-Dihydrocortisol 3	0.0477538	0.0471747	0.0222734	0.196998	0.0549131	0.025138	0.15047	0.145493	0.15202	0.0344023	0.0968009	0.0527914	0.360243	0.07603	0.041486	0.0457706	0.112967	0.114106	0.0623019	0.104555	0.478524	0.228345	0.170201	0.295477	0.0250592	0.0820968	0.101452	0.0405528	0.301946	0.0284949	0.030329	0	0.143538	0.15539	0.12628	0.124868	0.231161	0.281831	0.230372	0.146123	0.243087	0.130358	0.0866388	0.284838	0.149622	0.129694	0.183751	0.0642808
cholesterol	0.00518034	0.00906905	0.00313627	0.0322706	0.00592526	0.00534626	0.0160421	0.015523	0.0156706	0.0149952	0.00653956	0.0055487	0.0251634	0.0131445	0	0.011416	0.0147591	0.0151881	0	0.0115104	0.0345472	0.0220073	0.0142376	0	0.00973111	0.00649591	0.0138909	0.00309275	0.0419215	0.00791264	0.0116771	0	0.0135501	0.0230656	0.00726974	0.0113612	0.029362	0.0342825	0.036262	0.0154488	0.0307951	0.00997886	0.0100127	0.0401566	0.0203268	0.00967818	0.023994	0.00354583
Zymosterol 1	0.0418708	0.0976894	0.05101	0.0588761	0.0642915	0.0475571	0.114837	0.024567	0.0444825	0.0595647	0.037441	0.0407513	0.0476991	0.0856206	0.0443471	0.0333026	0.0468734	0.0982462	0.112585	0.0762888	0.0883819	0.0562718	0.070759	0.0942038	0.0286358	0.0819925	0.0813119	0.0409691	0.0736807	0.0340252	0.0938784	0.035054	0.0856347	0.0804528	0.0588766	0.0674966	0.087078	0.052578	0.108599	0.0479311	0.0935837	0.0867722	0.0798645	0.0237435	0.0893742	0.0792161	0.05826	0.0437136
Coprostan-3-one	0.0479636	0.0333227	0.00604973	0.275844	0.0904375	0.00550237	0.267147	0.232727	0.0104964	0.0220311	0.00852377	0.00532207	0.388145	0.00700134	0.0062275	0.0354408	0.143969	0.0697195	0.0084733	0.0951891	0.680904	0.236201	0.159471	0.308119	0.0074646	0.110543	0.128384	0.0102878	0.455369	0.00670738	0.00920892	0	0.240707	0.260434	0.201685	0.228648	0.265271	0.364506	0.23458	0.171639	0.247453	0.114055	0.0874998	0.32334	0.119711	0.119972	0.209165	0.0322284
Analyte 1823	0.181136	0.189835	0.088911	0	0.0720553	0.052782	0.242392	0.203534	0.233253	0.0716399	0.238992	0.188208	0.015417	0	0	0	0	0	0	0	0.0319101	0.0111635	0	0.0137413	0.115544	0.154265	0.163837	0.0675025	0.51166	0.134748	0.0666573	0	0.203879	0.250572	0.228647	0.159231	0.0306443	0.0548768	0.0329637	0.0177429	0.016105	0.00424293	0	0	0	0.00406725	0.0552434	0
Ergosterol	0.0861885	0.154527	1.38441	1.08003	6.06479	3.983	2.64175	3.31671	0.306962	2.92969	0.62849	0.648988	0.417219	0.447369	0.205762	2.69811	1.44498	4.07644	2.8725	5.06909	6.21667	4.22087	6.02728	0.239849	0.166135	0.356365	0.252739	0.395033	0.177836	0.041668	0	0.305402	0	0.616536	0.0845243	0.286159	4.04931	5.63046	0.421974	1.109	3.09988	1.26248	2.88446	4.29047	0	0.784614	3.38528	0.715062
Analyte 1829	0.0265247	0.11819	0.0909317	0.117914	0.100957	0.12363	0	0.0533731	0.0745908	0.0905146	0.116213	0.0804988	0	0	0	0	0	0	0.0332767	0	0	0	0	0	0.0974597	0	0.0878635	0.274066	0.0205908	0.15643	0.0666658	0.0270297	0.08585	0.133903	0.11931	0.0769365	0	0	0	0	0.0337265	0	0	0.0450889	0	0	0.0385555	0
Stigmasterol	0	0.0020135	0.00630148	0.0108702	0	0.0621843	0.0326974	0.0117532	0.00441267	0.0277176	0.00648337	0.00500846	0	0	0	0.0169695	0	0.0166915	0	0.0278301	0.0306243	0.012842	0.0363644	0	0.00225974	0.00257843	0.00393658	0.00443003	0.00135363	0	0	0	0.029977	0.00945185	0.000883277	0	0.022331	0.0299522	0	0.0033336	0.0079107	0.00385757	0.0116545	0	0.0228099	0	0.00622864	0
cholic acid	0.00132266	0.00977916	0.0067488	0.0354759	0.0483095	0.00355698	0.13504	0	0.0397216	0.0363888	0.00148209	0.010064	0.0713935	4.20825e-05	0	0.0190431	0.0176945	0.00170059	0.000883883	0.0374683	0.0904727	0.045952	0	0	0.000434751	0.0229939	0.0198794	0	0.0542925	0	0.0141831	0.0401339	0.03439	0.0152042	0.00601038	0.0127709	0.00153204	0	0	0	0.00106886	0	0.000587648	0.00179938	0.00655594	0	0.00108522	0
24,25-dihydrolanosterol	0.493671	0.59097	0.377057	0	0.613889	0.374756	0.393498	0.445556	0.596693	0.328286	0.672953	0.413727	0	0.0985972	0.169858	0.0827214	0.342105	0.352395	0.194772	0.312675	0.593383	0.319344	0.526078	0.482157	0.39457	0.579089	0.610578	0.625609	1.20846	0.415692	0.381764	0.803409	0.626217	0.662629	0.679492	0.453884	0.869003	0.324535	0.442739	0.162517	0.230379	0.29013	0.36416	0.611569	0.460658	0.0985164	0.953955	0.0958707
raffinose	4.10082	5.27947	4.075	5.08092	1.58505	3.53269	0.465108	0.179536	4.72165	1.73714	4.79298	3.88044	0	0.0348734	0	0.00571064	0.00542995	0.0114868	0.00781296	0.0178227	0.046392	0.0193802	0.000756933	0.0161871	3.99013	0.0654735	4.17	4.45802	1.19269	4.75514	1.91096	1.65597	1.9337	5.55117	4.99521	3.00092	0.0136631	0.0256115	0.0120741	0.0155803	0.0178503	0.127889	0.0125674	0.0126993	0.00669672	0.0203278	0.101135	0.0150122
1-Kestose	0.03752	0.0446471	0.0344857	0.044633	0	0.0187591	0.00528798	0	0	0.0162813	0.0526691	0.0356433	0.000336768	0	0.000186548	0	0	3.90283e-05	0	0	0.000353139	3.09482e-06	0	0.000168951	0.0458909	0	0.0461128	0.051492	0.00847219	0.0487958	0.00992116	0.00201426	0.0103351	0.0503682	0.0656754	0.022374	2.80536e-07	0.000434854	0	0.000275467	4.99307e-05	0.000144243	2.898e-05	8.63072e-07	0	4.27038e-05	7.32668e-05	0
Cholestane-3,5,6-triol, (3 beta,5Alpha,6beta)-	0.133996	0.138902	0.350581	0.910714	0	2.403	1.57154	3.71919	0.319208	1.7035	0.366224	0.587712	0.382913	0.0930796	0.108137	1.47291	0.649861	1.32951	0.483831	1.6109	2.21952	1.38067	2.13044	0.0694704	0.138704	0.439609	0.287422	0.225814	0.311427	0	0	0.808131	3.33805	0.880382	0	0.256336	1.54063	2.82531	0.251719	0.232969	1.05214	0.509561	0.936188	1.46033	0	0.31279	1.16978	0.241812
Analyte 1851	0.00469058	0.0116755	0.00660944	0.00764229	0.0095253	0	0.0132773	0.000235041	0	0.0060486	0.00471519	0.00527004	0.000798401	0.00886038	0.00398911	0.00465927	0.00543899	0.0093035	0.0111022	0.00730072	0.0108341	0.0034918	0.00705415	0.00912903	0	0.00746194	0.00740186	0	0.00581191	0	0.0104599	0.000944682	0.00845602	0.00904407	0.000508699	0.00631012	0.00857308	0.00100971	0.0157554	0	0.00982413	0.00725704	0.00595595	0.00349933	0.0101409	0.00798143	0.00698929	0.00392277
Analyte 1854	0.00359909	0	0	0.012509	0	0	0.00626466	0.00499872	0.0077011	0.0022167	0.00740067	0	0.0144377	0	0	0	0.00422929	0	0.00046066	0.0034581	0.0104352	0.00530443	0.00516874	0.00640582	0.00236826	0.00447041	0.00643215	0.00442207	0.0124846	0.000659793	0	0	0.00684046	0.00831856	0.0074476	0.00607812	0.00850994	0.00604696	0.00528557	0	0.00240583	0.00190697	0.00160066	0.0037469	0.00207826	0	0.00865576	0
Analyte 1858	0.0393031	0.0755859	0.0503723	0.0409758	0.0847647	0.0553846	0.0846834	0.0356733	0.0352969	0.0521692	0.0270224	0.032119	0.0275384	0.0689232	0.0331557	0.024533	0.0258617	0.0569182	0.0694443	0.0604068	0.0780565	0.0403625	0.0446044	0.0672577	0.0209258	0.0590395	0.050087	0.0348381	0.0677792	0.0309138	0	0.0314003	0.0864238	0.0582627	0.03373	0.0546564	0.0796771	0.0404621	0.0732337	0.0377085	0.0629487	0.0603429	0.0433126	0.0269009	0.0662193	0.0540819	0.0561615	0.0291109
Analyte 1865	0.0172798	0.0199941	0.018054	0.0200954	0.0162269	0.0167871	0.0327223	0.0130224	0.0145766	0.0194744	0.0108557	0.0150768	0	0.0193932	0.0163548	0.0137347	0.0153116	0.033719	0.0314179	0.0314828	0.0482859	0.0293231	0.01725	0.0295746	0.0118338	0	0.0210392	0	0.0321064	0	0.0214309	0.0202854	0.0307164	0.0268437	0.0176383	0.0309813	0	0.0316966	0.0417802	0.0249886	0.0345796	0.0340455	0.0262983	0.0205123	0.0232199	0.0263915	0.0272457	0.0168526
Analyte 1874	0.11707	0.0465662	0.0784192	0.270841	0	0.459467	0.482656	0	0.147868	0.327835	0.220982	0.180622	0.778741	0.0440955	0.0290315	0.423773	0.349827	0.501898	0.194955	0.576048	0.960142	0.72141	0	0.040263	0.0150939	0.186328	0.0825228	0.0500979	0.169096	0	0.352296	0	0.896905	0.371307	0.112299	0.203973	0.485465	0.627354	0.131073	0.0909057	0.346969	0.107253	0.279224	1.09825	0	0.167767	0.571874	0.117981
alpha-Ecdysone 2	0.0558343	0.13605	0.0483275	0.0387362	0.0102229	0.0406928	0.118549	0.00417248	0.0328328	0.0906474	0.0452383	0.0306426	0	0.174714	0.0626499	0.00475144	0.00910744	0.102515	0	0.0684679	0.0448151	0.0390909	0.0172457	0.0975027	0.0205687	0.0383753	0.113273	0.0221263	0.0215473	0.0350164	0.201754	0.023891	0.0753605	0.0627621	0.0505585	0.047444	0.035055	0.038262	0.0440143	0.0306124	0.130648	0.0945504	0.0628952	0.0307773	0.130939	0.11352	0.0358591	0.0353044
Analyte 1887	0.0382039	0.0288353	0	0.0214478	0	0.0309608	0.0264547	0.0217934	0.0165011	0.0240849	0.033596	0	0.04784	0	0.015442	0.012095	0.0265027	0	0.0253649	0.0279601	0.0364502	0.0200054	0.0276304	0.00975285	0	0.0185574	0.0179924	0.0199583	0.0223823	0.0218472	0.0408622	0.0233371	0.0313524	0.0309599	0.0155572	0.000350496	0.0289284	0.0241001	0.0213208	0.0243638	1.39878e-05	0.020097	0.0216803	0	0	0.0231844	0.0191568	0.0177685
Analyte 1889	0.0335883	0.0366615	0	0.0277635	0.0325161	0.0242089	0.0309758	0.0202384	0.0189507	0.000148952	0.0404765	0.0321259	0.0785762	0.0290093	0.0129546	0.0112057	0.0332157	1.15348e-05	7.72458e-06	0.0256268	0.0679434	0.0281496	0.0230675	0	0	0.0346315	0.0221261	0.0377298	0.0464001	0.0240513	0.0295359	0.0327164	0.0392238	0.0447255	0.0190675	0.000368614	0.0342367	0.0313077	0.047328	0.0357899	0	0.0194383	0.0236037	0.0664996	0.0339809	0.0221492	0.0220937	0.0265255
